# Supplementary material for: A systematic scoping review of adult obesity policy actions and weight-related services in a region of the United Kingdom using the behaviour change wheel
Source: BMC Public Health. 2026 Jan 29;26:695. doi: 10.1186/s12889-026-26376-7 (PMC12924327; doi:10.1186/s12889-026-26376-7)
Supplement: Supplementary file 2 — Supplementary Material 2 [file 12889_2026_26376_MOESM2_ESM.xlsx]

## Sheet: Key documents
	Key documents
AFFFA	"A Fitter Future For All"- framework for preventing and adressing overweight and obesity in Northern Ireland (2012-22)	https://www.health-ni.gov.uk/sites/default/files/publications/dhssps/obesity-fitter-future-framework-ni-2012-22.pdf	Policy (Obesity)	DoH NI
AFFFA 1	A Fitter Future For All - update report (2012-2014)
AFFFA 2	A Fitter Future For All - only have outcome framework? (2015-2019)
MLB	"Making Life Better- a whole system framework for public health"	https://www.health-ni.gov.uk/sites/default/files/publications/dhssps/making-life-better-strategic-framework-2013-2023_0.pdf	Strategy (Public Health)	DoH NI
IfH	Investing for Health*** still can't find original document
Fit Futures	Fit Futures***did not contain relevant data	https://www.safefood.net/home	Policy/Strategy	DoH

## Sheet: 1. AGS 1
Search	Source	Weblink	Relevant policy/service?	Exc reason
1. ~obesity AND Northern Ireland OR NI (date: 10/07/2020)
	NI Direct	https://www.nidirect.gov.uk/conditions/obesity	Y- Choose to live better
	DoH NI	https://www.health-ni.gov.uk/articles/obesity-and-diet-statistics	N	stats only
	PHA	https://www.publichealth.hscni.net/directorate-public-health/health-and-social-wellbeing-improvement/tackling-childhood-obesity	Y- AFFFA(2012-2022) & 2019-2020 updated outcomes Framework
	ASO	https://www.aso.org.uk/network/northern-ireland/	Y- AFFFA(2012-2022)
	DoH NI	https://www.health-ni.gov.uk/news/health-survey-ni-201718	N	stats only
	blog	https://vivbennett.blog.gov.uk/wp-content/uploads/sites/90/2016/05/Northern-Ireland-obesity-chapter-1-1.pdf	Y- Making life better, AFFFA, Choose to Live Better, Breastfeeding- A Great Start, Cook it!, Family healthy lifestyle- SWEET & Family Health Initiative, Active Belfast, Start Active Stay Active, Weigh to a healthy pregnancy, PARS
	NI Assembly	https://www.assemblyresearchmatters.org/2018/01/26/childhood-obesity-inactivity-lifelong-problem/	N	Childhood obesity only
	NI Assembly	http://www.niassembly.gov.uk/globalassets/documents/raise/knowledge_exchange/briefing_papers/series7/mcaloon140218.pdf	N	PhD thesis (not a policy)
	NI Assembly	http://archive.niassembly.gov.uk/health/2007mandate/reports/report10_09_10R_.htm	N	pre- 2008 policies only
	Health Alliance	http://healthallianceni.com/health-social-wellbeing/nutrition-obesity-prevention/	Y- Choose to live better, Cook it, Food Values,
	Private surgery	https://www.obesitysurgerycentre.com/Weight-Loss-Surgery/Northern-Ireland.php	U- private weight loss surgery
	HLC Alliance	http://www.hlcalliance.org/wp-content/uploads/2015/04/Obesity-Prevention.pdf	Y- AFFFA (2012-2022)
	Private surgery	https://www.phoenix-health.co.uk/location/belfast/	U- private weight loss surgery
	FSA	https://www.food.gov.uk/sites/default/files/media/document/FSA-Strategic-plan-2015-2020-Northern-Ireland.pdf	N- FSA NI Strategic Plan 2015-2020	nothing to do with health aspects (all food safety, integrity)
	RCN	https://www.rcn.org.uk/clinical-topics/public-health/the-role-of-nursing-staff-in-public-health/healthy-weight-pathway	N	Childhood obesity only
	ILC (Intl Longevity Centre)	https://ilcuk.org.uk/wp-content/uploads/2018/10/ObesityInTheUK.pdf	Y- Investing for Health (2002-2012)*last 4 years relevant
	NIAO	https://www.niauditoffice.gov.uk/sites/niao/files/media-files/obesity_and_type_2_diabetes_in_ni.pdf	Y -Investing for Health
	BIPA	http://www.britishirish.org/assets/com-D/BIPA-Cttee-D-Childhood-Obesity.pdf	Y- AFFFA (2012-2022) (inc Sport Matters), Choose to live better, Enjoy healthy eating, Get a life, get active, DfI Cycling Promotion Unit, Greenways Development
	CHRODIS	http://chrodis.eu/good-practice/lets-take-childhood-obesity-childhood-overweight-obesity-island-ireland-campaign-ireland/	Y- Let's take on Childhood Obesity (via action on parents)
	Belfast CC	https://minutes3.belfastcity.gov.uk/mgAi.aspx?ID=17417	Y- AFFFA (2012-2022), Belfast Healthy Cities
2. ~obesity northern ireland AND policies OR services (10/07/2020)	DoH NI	https://www.health-ni.gov.uk/articles/obesity-prevention	Y- AFFFA (2012-2022), Start Active Stay Active, Get a life Get Active, UK PA Guidelines, FSA Eatwell Guide, Choose to Live Better, Enjoy healthy eating
	DoH NI	https://www.health-ni.gov.uk/articles/obesity-applying-all-our-health-nurses-midwives-and-allied-health-professionals	Y- Making Life better, AFFFA (2012-2022), Breastfeeding Strategy, Choose to live better, Let's take on Childhood Obesity, Cook it!, Family healthy lifestyle- SWEET & Family Health Initiative, Active Belfast, Start Active Stay Active, Weigh to a healthy pregnancy, PARS, NICE Guidance
	NI Executive	https://www.northernireland.gov.uk/node/40983	Y- AFFFA (2012-2022)
	Health Action	https://www.healthactioncampaign.org.uk/assets/documents/international-childhood-obesit	Y- AFFFA (2012-2022)
	Safefood	https://www.safefood.eu/Professional/Nutrition/All-island-Obesity-Action-Forum.aspx	Y- Community Food Initiatives, A Fitter Future For All
	BHC	https://www.belfasthealthycities.com/health-literacy-case-study/schools-health-education-package-shep	N	Childhood obesity only
	RCPCH	https://www.rcpch.ac.uk/sites/default/files/Corporate_Plan_2017-2012__Northern_Ireland__Public_Health_Agency_.pdf	N	Childhood obesity only
	FSA	https://www.food.gov.uk/business-guidance/industry-specific-advice/nutrition-in-northern-ireland	Y- Eating Well Choosing Better (businesses), reformulation, portion size, The Eatwell Guide, AFFFA
	Safefood	https://www.safefood.eu/SafeFood/media/SafeFoodLibrary/Documents/Professional/All-island%20Obesity%20Action%20Forum/a-fitter-future-for-all.pdf	Y- AFFFA update Feb 2013
	Review	https://www.researchgate.net/publication/23679226_Obesity_in_the_UK_A_review_and_comparative_analysis_of_policies_within_the_devolved_administrations	Y- Investing for Health (2002-2012)*last 4 years relevant
		https://unicefeaproinasactoolkit.files.wordpress.com/2017/09/northern-ireland-a-fitter-future-for-all.pdf	Y- AFFFA update Feb 2013
	Sport NI	http://www.sportni.net/sportni/wp-content/uploads/2014/06/FinalActivePeopleHealthyCommunities.pdf	Y- Sport Matters NI strategy 2009-2019, PARS
	Review	https://europepmc.org/article/med/19097669	Y- Investing for Health (2002-2012)*last 4 years relevant
3. "weight management" OR "weight loss" AND northern ireland	Private surgery	https://www.hillsboroughprivateclinic.com/treatments/weight-loss/	U- private weight loss surgery
(10/07/2020)	Private	https://www.121dietitian.com/packages/weight-loss/	U- Private weight management (dietitian)
	NI Executive	https://www.northernireland.gov.uk/node/37640	N	only a proposal for tier 4 nhs bariatric surgery
	Medical wt mgt	http://healthcare2000.co.uk/	U- Private medical weight management (appetite suppressents)
	Private surgery	https://www.healthierweight.co.uk/clinics/belfast/malone-medical-chambers/	U- private weight loss surgery
	NDCN	http://ndcn.co.uk/health-wellness/weight-management/	Y- Cook it!, Weight to health
	NDPP?	https://discovermomenta.com/	Y- HSC Diabetes Prevention Programme
		https://www.makinglifebettertogether.com/choose-to-lose-community-weight-management-programme/	Y-Choose to lose
	SW	https://www.slimmingworld.co.uk/	Y- Slimming world programme
4. obesity prevention OR intervention OR treatment AND northern ireland	RCN	https://www.rcn.org.uk/clinical-topics/public-health/obesity	Y- AFFFA, Get a life Get Active
(13/07/2020)	Safefood	https://www.safefood.eu/Publications/Research-reports/Let-s-take-on-childhood-obesity.aspx	Y- Let's take on Childhood Obesity (via action on parents)
		http://life-therapies.com/the-team/therapist-bridin-mckenna/	N	Pscyhotherapist/Eating Disorder Clinician
	BHF	https://www.midandeastantrim.gov.uk/downloads/Hearty_Lives_Report_12pt_Final.pdf	Y- Hearty Lives Carrickfergus (focused on ante/postnatal women & young women), AFFFA, Making Life Better (Belfast)
		https://www.choosetolivebetter.com/	Y- Choose to Live Better
	ASO	https://www.aso.org.uk/wp-content/uploads/2019/01/Obesity-Services-in-NI-Symposium-Final-Programme.pdf	Y- AFFFA
	BDA	https://www.bda.uk.com/uploads/assets/43ebdf6d-406d-4d3f-a30c8308aec9a9a3/NI-200918-Minutes.pdf	N	BDA meetings minutes only
	NIAO	https://www.niauditoffice.gov.uk/sites/niao/files/media-files/Type%202%20Diabetes%20Prevention%20and%20Care.pdf	N	Report on Diabetes care
		http://chrodis.eu/wp-content/uploads/2017/03/lets-take-on-childhood-obesity.pdf	Y- Let's take on Childhood Obesity (via action on parents)
	Calorie wise	http://meetings.derrycityandstrabanedistrict.com/documents/s28222/Info%20Report%20Calorie%20Wise%20Award%20McDonalds.pdf	Y- Calorie Wise Scheme (Businesses part of AFFFA)
	Making life better	https://diabetes-resources-production.s3-eu-west-1.amazonaws.com/diabetes-storage/2017-08/diabetes-framework-november-2016.pdf	Y- Making Life Better, AFFFA
	ADPH	https://www.adph.org.uk/wp-content/uploads/2018/03/APPG-on-Obesity-Inquiry-ADPH-Response-Final.pdf	N	Response to APPG Inquiry
5. physical activity northern ireland AND guidelines OR strategy OR initiative	NI Direct	https://www.nidirect.gov.uk/articles/physical-activity	N (or Y- Physical Activity Guidelines)
(13/07/2020)	DfC	https://www.communities-ni.gov.uk/articles/sport-matters-strategy	Y- Sport Matters NI strategy 2009-2019
		http://www.niassembly.gov.uk/globalassets/Documents/CAL/Committee-Motions/Grassroot-and-Elite-Sports-Facilities/5.The-NI-Strategy-for-Sport-Physical-Recreation-2009-2019-Sport-Matters.PDF	Y- Sport Matters NI strategy 2009-2019
	DoH NI	https://www.health-ni.gov.uk/articles/physical-activity-statistics	Y- Start Active Stay Active
	DoH NI	https://www.health-ni.gov.uk/news/cmo-launches-start-active-stay-active-physical-activity-guide	Y- Start Active Stay Active
	Health Alliance	http://healthallianceni.com/health-social-wellbeing/physical-activity/	Y- Physical Activity Guidelines, AFFFA, Choose to live better, Get a Life Get active
	EU Policies	https://eacea.ec.europa.eu/national-policies/en/content/youthwiki/73-sport-youth-fitness-and-physical-activity-united-kingdom-northern-ireland	Y- Sport Matters NI strategy 2009-2019, Every Body Active 2020, Physical Activity Guidelines
		https://www.connswatergreenway.co.uk/sites/default/files/Hunter%20RF_Knowledge%20of%20UK%20Physical%20Activity%20Guidelines_0.pdf	Y- Physical Activity Guidelines
	BNF	https://www.nutrition.org.uk/nutritioninthenews/reports/new-activity-recommendations.html?__cf_chl_jschl_tk__=bb3330ef1a4f4e50a8fd291815907cb2187e239c-1594756985-0-ATYfkOS9OZkc-AuGw-vI_F6v5XFYczNjf2WjYoaa_j3Chd6YQXLNKJ5_0Jx2cURJDBpMUmNTwgrEViV0sZvEaJZLVxUwyxi5Smwwa2MMDnKPjQ2nNINpSei8y7G0ZZeAkV4SJ843wmsC3xrud47HjBMGmlJStcaJtogEEE2-tJ1XslZcY8w6vMBUb2iO6e0tvYmNQon2NUAVxTOHL5SD2EsnyP7ohrP3hpcMDoFHC1V…	Y- Start Active Stay Active (PAG)
	PA Guidelines	https://www.advantageja.eu/index.php/fr/news-titolo/news/757-physical-activity-guidelines-uk-chief-medical-officers-report-3	Y- Start Active Stay Active (PAG)
	Research	https://pubmed.ncbi.nlm.nih.gov/22197800/	N	Report of a survey (stats only)
	NI Executive	https://www.northernireland.gov.uk/node/44679	Y- Physcial Activity Guidelines
		https://www.fsem.ac.uk/northern-ireland-cmo-launches-start-active-stay-active-physical-activity-guide/	Y- Start Active Stay Active (PAG)
		https://www.makinglifebettertogether.com/active-belfast/active-belfast-news/	Y- Choose to lose, Cook it!, PARS
	FODC	https://www.fermanaghomagh.com/app/uploads/2019/01/Active-Together-Draft-Strategy.pdf	Y- Active together: A Strategy for leisure in Fermanagh and Omagh
	BCC	http://www.belfastcity.gov.uk/leisure/sportsdevelopment/everybodyactive2020.aspx	Y- Everybody Active 2020 programme
	HSE NI	https://www.hseni.gov.uk/topic/exercise-and-fitness	N	info only
	Outdoor rec	http://www.outdoorrecreationni.com/publication/outdoor-recreation-ni/seminars/power-walking-conference-november-2019/	N	conference programme
	NICE	https://www.nice.org.uk/guidance/ph54/documents/exercise-referral-schemes-draft-guideline2	Y- PARS, Physical Activity Guidelines
	RCGP	https://www.rcgp.org.uk/clinical-and-research/our-programmes/clinical-priorities/physical-activity-and-lifestyle.aspx	N	n/a
	BMA	https://www.bma.org.uk/media/2104/bma-physical-activity-briefing-get-move-on-oct-19-v2.pdf	Y- Physical Activity Guidelines
		https://www.nifrs.org/nifrs-launch-healthy-body-healthy-mind-initiative/	N	only for fire service
		https://www.communitygreenway.co.uk/sites/default/files/Cleland%20C_Effective%20interventions%20to%20promote%20physical%20activity%20in%20socio%20economically%20disadvantaged%20communities_0.pdf	N	research study
		https://bikefast.org/2016/04/06/cycling-to-health-in-northern-ireland/	Y- The Bicycle Strategy for NI
		http://www.intelligenthealth.co.uk/evidence/physical-activity/	Y- Beat the street
6. healthy eating OR healthy lifestyle AND northern ireland	NI Direct	https://www.nidirect.gov.uk/information-and-services/healthy-lives/healthy-eating	N	Advice/info only
(13/07/2020)	Age UK	https://www.ageuk.org.uk/northern-ireland/information-advice/health-wellbeing/healthy-eating/	N	Advice/info only
	PHA	https://www.publichealth.hscni.net/publications/enjoy-healthy-eating-0	N	Advice/info only
	FSA	https://www.food.gov.uk/sites/default/files/media/document/ni-bulletin5-food-and-you-2014_0.pdf	N	Survey/stats only
	EU Policies	https://eacea.ec.europa.eu/national-policies/en/content/youthwiki/74-healthy-lifestyles-and-healthy-nutrition-united-kingdom-northern-ireland	Y- AFFFA (2012-2022), Fit Futures
	HSE NI	https://www.hseni.gov.uk/articles/healthy-eating	N	info only
	Choose to live better	https://www.choosetolivebetter.com/content/getting-active	Y- Choose to Live Better
	NI Env Link	https://www.nienvironmentlink.org/cmsfiles/files/Publications/Food-in-NI.pdf	U- lots of small inidividual community garden initiatives
	NICE	https://www.nice.org.uk/sharedlearning/targeting-heart-health-inequality-through-a-collaborative-community-assets-approach-to-promoting-behaviour-change-in-west-belfast	Y- Healthy Hearts in the West
	ASO	https://www.aso.org.uk/wp-content/uploads/2016/02/6Regional-weigh-to-a-Healthy-Pregnancy-Programme-Michelle-Toland.pdf	Y- Weigh to a Healthy Pregnancy Programme
		http://nihealthcare.com/food-poverty/	Y- Making Life Better
		https://academic.oup.com/occmed/article/51/7/439/1465922	N	One off research study
	Making life better	https://www.nicpld.org/courses/fp/learning/assets/DHSSPSNIMakingLifeBetter2013-2023.pdf	Y- Making Life Better
		https://engageforsuccess.org/case-study-wellbeing-northern-ireland-civil-service	U- NICS WELL NI Civil Service corporate health and wellbeing programme
		https://www.armaghbanbridgecraigavon.gov.uk/healthy-lifestyle-messages/	Y- Choose to Live Better, One You Campaign
	PHA	https://elevateni.org/app/uploads/2019/04/Director-of-Public-Health-Annual-Report-2017.pdf	Y-Making Life Better, Weigh to a Healthy Pregnancy, Breastfeeding- A Great Start, NDPP
	Food Foundation	https://foodfoundation.org.uk/wp-content/uploads/2016/08/16-06-14-ENGLAND-Food-EPI-Evidence-Paper1.pdf	Y- AFFFA (2012-2022), Change 4 Life NI FSA Strategy
		https://www.healthatworkni.com/overview/	Y- Work well live well
7. health improvement OR health promotion AND northern ireland	DoH NI	https://www.health-ni.gov.uk/topics/public-health-policy-and-advice/health-promotion	Y- AFFFA (2012-2022)
(13/07/2020)	PHA	https://www.publichealth.hscni.net/directorates/public-health/health-and-social-wellbeing-improvement	N	Info only
	Health matters	https://healthmattersni.com/services/health-promotion/	U- Private corporate health offering
	House of Commons	https://publications.parliament.uk/pa/cm201919/cmselect/cmniaf/300/300.pdf	N	info only
	DoH NI	https://www.health-ni.gov.uk/topics/health-policy/making-life-better	Y- Making Life Better
	NI Assembly	http://www.niassembly.gov.uk/globalassets/documents/reports/health/health_inequalities_report.pdf	Y -Investing for Health, AFFFA(2012-2022)
	Unicef	https://www.unicef.org.uk/babyfriendly/about/breastfeeding-in-the-uk/breastfeeding-in-northern-ireland/	Y- Breastfeeding- A great start strategy
	BCC	https://www.belfastcity.gov.uk/community/Healthandwellbeing/health-and-wellbeing.aspx	N	info only
8. obesity AND Belfast Health and Social Care Trust	SEHSCT	https://www.health.org.uk/improvement-project/fit-families-for-the-future-improving-our-recognition-and-response-to-children	Y- Fit Families For the Future
2020-08-21	BHSCT	https://belfasttrust.hscni.net/healthy-living/get-active/	N	info only
	FSA	https://www.food.gov.uk/news-alerts/news/belfast-trust-achieves-calorie-wise-gold-award	Y- Calorie Wise Scheme (Businesses part of AFFFA)
	Unknown	http://www.mysurgerywebsitemobile.co.uk/website/Z00253/files/LosingweightImprovingHealthLeaflet.pdf	Y- Healthwise Scheme (PARS), Weight Watchers
	West Belfast Partnership	http://www.westbelfast-partnership.com/uploads/documents/healthy_hearts_fit_kids_west_belfast_area_wide_report.pdf	N	Childhood obesity only/survey
	Belfast Healthy Cities	https://www.belfasthealthycities.com/sites/default/files/publications/Shaping%20Healthier%20Places%20for%20Children%20in%20Belfast-%20A%20Call%20to%20Action.pdf	N	Children only
	BHF Hearty Lives Carrickfergus	https://www.midandeastantrim.gov.uk/downloads/10._Fit_Kids_Survey_Summary.pdf	N	Childhood obesity only/survey
	WHO	https://www.euro.who.int/__data/assets/pdf_file/0007/177136/Northern-Ireland-HiT.pdf	N	health system only
	Belfast Healthy Cities	http://www.healthscotland.scot/media/2624/ps8_joan-devlin_belfast-healthy-cities.pdf		Children only
	BSP (PHA, BHSCT, BCC)	https://www.communitypharmacyni.co.uk/2014/11/belfast-active-travel-action-plan/	Y- Belfast Active Travel Action Plan
9. obesity AND Northern Health and Social Care Trust	NHSCT	http://www.northerntrust.hscni.net/health-and-wellbeing/healthy-lifestyle-partnership/	Y-AFFFA(2012-20122), Northern Trust Dietetic Services
2020-08-24	NHSCT	http://www.northerntrust.hscni.net/2018/01/08/northern-obesity-partnership-choose-to-live-better-festival-8th-20th-january-2018/	Y- Choose to Live Better, AFFFA (2012-2022)
	Belfast Healthy Cities	https://www.belfasthealthycities.com/sites/default/files/publications/TravelPlan_Framework_Final.pdf	N- Travel Plans: Improving Health- A framework for Health and Social Care Organisations	only health inequality assessment
	Safefood, FSA, PHA	https://u-matter.org.uk/sites/default/files/Minimum%20Nutritional%20Standards%20Report%202017.pdf	Y- Minimum nutritional standards for catering in health and social care
	FSA	https://www.food.gov.uk/sites/default/files/media/document/publication_09-2018.pdf	Y- Calorie Wise Scheme (Businesses part of AFFFA)
	PHA	https://www.cdhn.org/sites/default/files/oldwebsite/PHA%20Training%20Opportunities(1).pdf	Y- Weigh to Health, Moving More Often, Walk Leader Training, PARS
	Action on Sugar	http://www.actiononsugar.org/sugar-and-health/sugar-and-obesity/	N	stats only
	BHF Hearty Lives	https://www.meadowbridgesurgery.co.uk/website/Z00382/files/HeartyLives%20Newsletter%20Spring%20Final.pdf	Y-Hearty Lives Carrickfergus BHF
10. obesity AND Western Health and Social Care Trust	WHSCT	https://westerntrust.hscni.net/healthy-living/eat-well/	Y- Eatwell Guide, Choose to Live Better
2020-08-24	WHSCT	https://westerntrust.hscni.net/service/nutrition-and-dietetics/	Y- Nutrition and Dietetics Service
	FODC	https://elevateni.org/app/uploads/2019/07/Fermanagh-and-Omagh-District-Council-Community-Plan.pdf	N	stats only
	WHSCT	https://twistwest.org/sites/default/files/news/files/WHSCT%20Staff%20Health%20%26%20Wellbeing%20Strategy%202019%20-%202022.pdf	Y- Making Life Better
	WHSCT	http://meetings.derrycityandstrabanedistrict.com/documents/s24367/Cardiac%20Services%20Presentation.pdf	Y- Our Hearts, Our Minds
	CAWT	http://www.cawt.com/download/doc_library/corporate/CAWT-AR-2011-final.pdf	Y- The SWEET Programme
	CYPSP	http://www.cypsp.org/wp-content/uploads/2014/12/Fermanagh_Family_Support_Booklet_update.pdf	Y- Health Promoting Homes
	Social Innovation NI	https://socialinnovationni.org/2017/06/21/techies-in-residence-e-learning-tool-to-beat-childhood-obesity/	Y- The SWEET Programme
11. obesity AND South Eastern Health and Social Care Trust	SEHSCT	https://setrust.hscni.net/healthy-living/healthy-eating-for-you-and-your-family/	Y- Eatwell Guide, Choose to Live Better
2020-08-24	SEHSCT	http://www.hscboard.hscni.net/commissioning/south-eastern-lcg/	N	info only
	Health Foundation	https://www.leadinghealthcare.co.uk/2019/01/28/health-foundation-selects-23-innovative-projects-to-improve-health-and-social-care-through-supporting-the-workforce/	Y- Fit Families For the Future
	HSE Health and Social Care Board	https://minutes3.belfastcity.gov.uk/documents/s13549/cd%20appendix.pdf	N	info only
12. obesity AND Southern Health and Social Care Trust	Agenda NI	https://www.agendani.com/planning-populations-health/	N	info only
2020-08-24	Armagh City, Banbridge & Craigavon Borough Council	https://www.armaghbanbridgecraigavon.gov.uk/healthy-eating-at-home/	Y- Eatwell Guide, Choose to Live Better
*Documents below contained in AFFFA (counted as single interventions)
Active Communities Programme	Active Communities Programme	Active Communities Programme
Stop the Spread	Stop the Spread	Stop the Spread
Weigh2Live	Weigh2Live	Weigh2Live
Community Allotments, Green Gyms	Community Allotments, Green Gyms	Community Allotments, Green Gyms
Belfast Healthy Chinese Project	Belfast Healthy Chinese Project	Belfast Healthy Chinese Project
Coleraine- Tasty Nosh for Less Dosh	Coleraine- Tasty Nosh for Less Dosh	Coleraine- Tasty Nosh for Less Dosh
101 Square Meals	101 Square Meals	101 Square Meals
144 total			94

## Sheet: 2. Updated AGS 1
Search	Year	Source	Weblink	Relevant policy/service?	Exc reason		https://www.hillsboroughprivateclinic.com/treatments/weight-loss/	U - private clinic
1. ~obesity AND Northern Ireland OR NI (date: 25/09/2023)		DoH NI	https://www.health-ni.gov.uk/articles/obesity-prevention	N - nothing new			https://kingsbridgeprivatehospital.com/belfast/treatments-surgeries/outpatient-clinics/specialist-clinics/dietitians-weight-loss/	U - private clinic
	2022	safefood	https://www.safefood.net/news/obesity-policies-ni	N - just research			https://www.obesitysurgerycentre.com/Weight-Loss-Surgery/Northern-Ireland.php	U - private clinic
		NICHS	https://nichs.org.uk/health-information/risk-factors/obesity	N - cant open link to Well Checks			https://mhpclinic.co.uk/	U - private clinic
		PHA	https://www.publichealth.hscni.net/directorate-public-health/health-and-social-wellbeing-improvement/tackling-childhood-obesity	N - all children/AFFFA			https://www.belfastprivategp.com/weight-loss-management	U - private clinic
	2022	WHLG NI	https://www.whlgni.org.uk/new-obesity-prevention-campaign-launched	Y - potentially new, Choose to live better ‘Making healthier choices’ campaign- included below			https://healthcare2000.co.uk/	U - private clinic
	2023		file:///C:/Users/3057851/Downloads/309_Whole_Systems_Approach_to_Obesity_Early_Adopter_Site_Plan_-1.pdf	Y - Whole Systems Approach to Tackle Obesity - important future plans for obesity prevention in NI but no interventions implemented yet			https://www.health-ni.gov.uk/news/unapproved-weight-loss-injection-warning	U - warning about injections
	2016		https://vivbennett.blog.gov.uk/wp-content/uploads/sites/90/2016/05/Northern-Ireland-obesity-chapter-1-1.pdf	N - All Our Health, aimed at health professionals			https://www.diabetes.org.uk/about_us/news/wegovy-key-facts-know-about-weight-loss-drug	U - news about drugs
	2020		https://www.gpni.co.uk/wp-content/uploads/2020/08/PHA-Covid-19-Obesity-Evidence-and-Guidance-Review-Final-29-July-2020.pdf	N - policies during Covid 19			https://www.psychologytoday.com/gb/counselling/northern-ireland?category=weight-loss	U - weight loss councelling
			https://healthallianceni.com/health-social-wellbeing/nutrition-obesity-prevention/	N - nothing new			https://blackwaterprivateclinic.com/weight-loss/	U - private clinic
	new!	PCC	https://pcc-ni.net/get-involved/make-change-together/obesity-prevention/	N - replacing AFFA, ‘We all enjoy healthy, active lives’. not pubished yet			https://lloydspharmacy.com/pages/weight-loss-service	Y - lloyds weight loss service
			https://www.actiononsugar.org/sugar-and-health/sugar-and-obesity/	N			https://kennedyspharmacy.com/pages/medicated-weight-management-service	U - private clinic
	2023		https://www.instituteforgovernment.org.uk/sites/default/files/2023-04/tackling-obesity.pdf	N - mostly england, better health (not new)			https://facetherapyni.com/national-medical-weightloss-programme/	U - private clinic
	2022-2027	FSA	https://www.food.gov.uk/about-us/our-strategy#food-is-healthier-and-more-sustainable	N - Eating Well Choosing Better programme, not new			https://www.balanceie.com/weight-loss-coaching	U - private clinic
	2016-2025	Healthy Ireland	https://assets.gov.ie/10073/ccbd6325268b48da80b8a9e5421a9eae.pdf	N - The 10 Steps Forward, Irish Policy			https://younique-aesthetics.com/pages/weight-loss-clinic	U - private clinic
	2023	NHS	https://www.nhs.uk/conditions/obesity/	N - treat obesity			https://www.healthwiseweightloss.co.uk/	U - private clinic
			https://bepartofresearch.nihr.ac.uk/articles/taking-action-childhood-obesity/index#	N - 'Healthy Habits In Pregnancy and Beyond' not published, only pilot			https://www.aspire-aesthetics.com/weight-loss/	U - weight loss injections
							https://www.phoenix-health.co.uk/	U - private surgery
2. ~obesity northern ireland AND policies OR services (25/09/2023)	2019	DoH MI	https://www.health-ni.gov.uk/articles/obesity-applying-all-our-health-nurses-midwives-and-allied-health-professionals#skip-link	N - All Our Health, aimed at health professionals			https://www.janeplan.com/	U - private meal plans
	new!	PHA	https://www.publichealth.hscni.net/directorates/operations/communications-and-knowledge-management/communications/choose-live-better	Y - potentially new, Choose to live better ‘Making healthier choices’ campaign			https://www.weightwatchers.com/uk/	U - private WW
		GOO	https://data.worldobesity.org/country/northern-ireland-242/	N - links to Turning the Tide doc which contains important recommendations but they haven't been implemented yet			https://manvfat.com/northernireland/	U - man v fat football
	2022	FSA	https://www.food.gov.uk/news-alerts/news/food-standards-agency-launches-new-campaign-to-encourage-ni-people-to-check-the-label-on-food-items	N - check the label campain already in existence (not new)			https://newweigh.co.uk/	U - private clinic
		NIHR	https://evidence.nihr.ac.uk/how-local-authorities-can-reduce-obesity/	N - aimed at local authorites			https://www.healthierweight.co.uk/clinics/belfast/malone-medical-chambers/	U - private clinic
	2022	DOoH Ire	file:///C:/Users/2636635/Downloads/242355_87aef312-f629-430e-bc5e-51b84e2c0fd1.pdf	U - The 10 Steps Forward, Irish Policy			https://www.slimmingworld.co.uk/	U - private SW
	2023	BHF	https://www.bhf.org.uk/what-we-do/in-your-area/northern-ireland/campaigning-and-influencing-in-northern-ireland/ncd-prevention-report	N - recommendations to the Northern Assembly and Executive			https://www.reubensmeals.co.uk/	U - private meal plans
	2020	Food-EPI	https://www.jpi-pen.eu/images/reports/IE_Food-EPI%20Report_19Nov20.pdf	N - not aimed at NI			https://www.katemcculla.com/	U - private dietitian
	2023	blog	https://sluggerotoole.com/2023/06/14/wegovy-panacea-for-our-obesity-epidemic/	N - blog discusses treatments only avilable privately			https://theweightloss-academy.com/meet-the-team/	U - private
	2023	BDA	https://www.bda.uk.com/news-campaigns/campaigns/managing-and-preventing-obesity.html	N - link to AFFFA, not new			https://ccbaesthetics.com/	U - private clinic
	2021	Medistudents bl;og	https://www.medistudents.com/med-school-interview-guide/nhs-and-medical-knowledge/nhs-current-topics/obesity-crisis	N - link to AFFFA, not new			https://121dietitian.com/tag/private-dietitian-northern-ireland/	U - private dietitian
							https://www.secondnature.io/	U - private weightloss
3. "weight management" OR "weight loss" AND northern ireland (28/09/2023)		BHSCT	https://belfasttrust.hscni.net/healthy-living/weight-management/	N - avoid winter weight gain, lose weight, link to NHS 12 week weihtloss guide which isnt new			https://lighterlife.ie/	U - private weightloos
			https://setrust.hscni.net/service/weight-management-service-adult/	Y - adult weight management, 12 week BC programme			https://www.fitfarms.co.uk/ireland/	U - fat camp
	2021		https://generatedhealth.com/health-and-social-care-successfully-introduces-flo	Y - florence to help HSC staff (workplace intervention)			https://ulsterindependentclinic.com/Departments/surgical/	U - private clinic
	2022	BHF	https://www.bhf.org.uk/informationsupport/heart-matters-magazine/nutrition/weight/steps-to-sustainable-weight-loss	Y - 5 steps to weight loss, guidelines but not from governement - available to all UK			https://activetherapyclinic.co.uk/dietitian-lurgan/	U - private clinic
		safefood	https://www.safefood.net/weightolive	Y - 12 week weight loss programme
4. obesity prevention OR intervention OR treatment AND northern ireland (28/09/2023)		BHF	https://www.esht.nhs.uk/wp-content/uploads/2021/09/Your-simple-guide-to-healthy-weight-loss.pdf	Y - guidelines but not from governement, available to all UK
	2023		https://www.publichealth.ie/news/whole-systems-approach-obesity-prevention-rapid-synthesis-evidence-inform-northern-ireland	N - aimed at local authorites
	2020	GovUK	https://www.gov.uk/government/news/new-obesity-strategy-unveiled-as-country-urged-to-lose-weight-to-beat-coronavirus-covid-19-and-protect-the-nhs	N - not new
	2021	DAERA	https://www.daera-ni.gov.uk/sites/default/files/consultations/daera/21.22.076%20NI%20Food%20Strategy%20Framework%20Consultation%20V3.PDF	N - NI Food Strategy Framework, food safety
	2020	WCRF	https://www.wcrf-uk.org/about-us/press-releases/awareness-not-enough-to-prevent-obesity/	N - only a press release with stats
		Cancer Focus NI	https://cancerfocusni.org/cancer-prevention/keeping-well-health-check-services/	N - keeping well vans, quick fit (not new)
5. physical activity northern ireland AND guidelines OR strategy OR initiative (28/09/2023)	2022	DoC	https://www.communities-ni.gov.uk/publications/active-living-sport-and-physical-activity-strategy-northern-ireland	Y - Active Living- Sport and Physical Activity Strategy for Northern Ireland
	2022	SportNI	http://www.sportni.net/sports-strategy/	Y - same as above
		NICHI	https://healthallianceni.com/health-social-wellbeing/physical-activity/	N - nothing new
	2023	PHIE	https://publichealth.ie/sites/default/files/2023-02/wp-content/uploads/2023/04/Mind-the-Gap-Exploring-knowledge-about-PA-in-Ireland-and-N-Ireland.pdf	N - research about PA
	2021	NI Assembly	https://www.assemblyresearchmatters.org/2021/06/29/how-is-our-sport-and-physical-activity-strategy-shaping-up/	N - research prior to Active Living
	2020	NI Assembly	http://www.niassembly.gov.uk/globalassets/documents/raise/publications/2017-2022/2021/education/4021.pdf	N - only applies to children
		PHA	https://www.publichealth.hscni.net/taxonomy/term/547	Y - link to step by step for adults w/ disabilities
	2023	sustrans	https://www.sustrans.org.uk/our-blog/projects/2019/northern-ireland/active-school-travel-in-northern-ireland	N - not new
	2022	ANBC	https://antrimandnewtownabbey.gov.uk/getmedia/b3ec7630-b9a4-41d1-af71-cf302c17cf98/Health-Intervention-Action-Plan.pdf.aspx	Y - health intervention action plan
	2020	YST	https://www.youthsporttrust.org/media/5vmbr2ql/girls-active-northern-ireland-impact-report.pdf	N - 2016
	2023-2028	DSBC	https://derrystrabane.uk.engagementhq.com/be-active-a-physical-activity-sport-strategy	Y - Be Active Strategy
		CTLB	https://www.choosetolivebetter.com/content/getting-active	N - choose to live better
	2022	BasketballNI	https://basketballni.com/belfast-city-council-physical-activity-and-sports-development-strategy/	N - REF: Belfast City Council: Physical Activity and Sports Development Strategy, not published yet
	2020-2023	ABC	https://getactiveabc.com/get-moving/	Y - Get Moving ABC
		TCV	https://www.tcv.org.uk/northernireland/health/green-gym/	N - The Green Gym, oudoor health inititive, old
6. healthy eating OR healthy lifestyle AND northern ireland (28/09/2023)		BHSCT	https://belfasttrust.hscni.net/healthy-living/eating-well/	N - Eatwell Guide, not new
	2022	HLCA	https://www.hlcalliance.org/page/food-health	N - Tranfrorm Your Trolly (not new)
	2023	FSA	https://www.food.gov.uk/business-guidance/healthier-food-reformulation#revision-log	N - Making Food Better: healther food reformulation, published 2017
	2022	safefood, IFA	https://www.uefa.com/returntoplay/news/0278-15fb641cc48f-9c1531274990-1000--northern-ireland-encouraging-healthy-habits-for-kids/	N - On The Ball, only aimed at children
	2022	CPNI	https://www.communitypharmacyni.co.uk/new-pharmacy-campaign-promotes-healthier-choices/	U - part of choose to live better
	2021	Prices Trust	https://education.princes-trust.org.uk/en/units/detail/2KfS2uJHkXXbkFkd7jmoXO	N - education for young people
	2023	clanmil	https://www.clanmil.org.uk/media-hub/news/residents-try-healthy-nosh-less-dosh-cookery-workshop-2023-02-15	N- not new
	2023	stroke assosiation	https://www.stroke.org.uk/resources/healthy-eating-and-stroke	N - not aimed at weight loss
		M&S	https://www.marksandspencer.com/c/food-to-order/health/healthy-eating	Y - eat well, play well
7. health improvement OR health promotion AND northern ireland (29/09/2023)
8. obesity AND Belfast Health and Social Care Trust (29/09/2023)	2023		https://www.makinglifebettertogether.com/active-belfast/active-belfast-news/	Y - link to Shop, Cook & Save
9. obesity AND Northern Health and Social Care Trust (29/09/2023)
10. obesity AND Western Health and Social Care Trust (29/09/2023)
11. obesity AND South Eastern Health and Social Care Trust (29/09/2023)
12. obesity AND Southern Health and Social Care Trust (29/09/2023)		SHSCT	https://southerntrust.hscni.net/your-health/health-improvement/healthy-eating/	N - repeat

## Sheet: 3. AGS 2
Title	Search terms	Document/intervention type	Organisation	Year published	Timescale	WebLink	Date accessed	Target	Evidence cited
"A Fitter Future For All"- framework for preventing and adressing overweight and obesity in Northern Ireland (2012-22)	~obesity AND Northern Ireland OR NI; ~obesity northern ireland AND policies OR services; obesity prevention OR intervention OR treatment AND northern ireland; physical activity northern ireland AND guidelines OR strategy OR initiative; healthy eating OR healthy lifestyle AND northern ireland; health improvement OR health promotion AND northern ireland	Policy (Obesity)	DoH NI	2012	2012-2022	https://www.health-ni.gov.uk/sites/default/files/publications/dhssps/obesity-fitter-future-framework-ni-2012-22.pdf	2020-08-11	5
"Making Life Better- a whole system framework for public health"	~obesity AND Northern Ireland OR NI; ~obesity northern ireland AND policies OR services; obesity prevention OR intervention OR treatment AND northern ireland; healthy eating OR healthy lifestyle AND northern ireland; health improvement OR health promotion AND northern ireland	Strategy (Public Health)	DoH NI	2014	2013-2023	https://www.health-ni.gov.uk/sites/default/files/publications/dhssps/making-life-better-strategic-framework-2013-2023_0.pdf	2020-08-11	5
101 Square Meals
A Bicycle Strategy for Northern Ireland	physical activity northern ireland AND guidelines OR strategy OR initiative	Strategy (Cycling)	DfI NI	2015	2015-2040	https://www.infrastructure-ni.gov.uk/sites/default/files/publications/drd/a-bicycle-strategy-for-northern-ireland.pdf	2020-08-27	5
Active Belfast	~obesity AND Northern Ireland OR NI; ~obesity northern ireland AND policies OR services	Project	Belfast City Council, PHA, BHSCT etc	2014	ongoing	https://www.makinglifebettertogether.com/active-belfast/	2020-08-27	5
Active Communities Programme
Active Together: A strategy for leisure in Fermanagh and Omagh	physical activity northern ireland AND guidelines OR strategy OR initiative	Strategy	Fermanagh Omagh District Council	2019	2019-2030	https://www.fermanaghomagh.com/app/uploads/2019/01/Active-Together-Draft-Strategy.pdf	2020-08-12	5
Beat the street	physical activity northern ireland AND guidelines OR strategy OR initiative	Programme	Intelligent Health	unknown	unknown	http://www.intelligenthealth.co.uk/evidence/physical-activity/	2020-08-12	5
Belfast Active Travel Action Plan	obesity AND Belfast Health and Social Care Trust	Action Plan	BSP( PHA, BHSCT, BCC)	2014	2014-2020	https://www.publichealth.hscni.net/publications/belfast-active-travel-action-plan-2014-2020	2020-08-27	5
Belfast Healthy Chinese Project
Belfast healthy Cities	~obesity AND Northern Ireland OR NI	Programme	WHO	1988 (launch)	ongoing	https://www.belfasthealthycities.com/about-belfast-healthy-cities	2020-08-27	5
Breatfeeding- A Great Start- A Strategy for Northern Ireland 2013-2023	~obesity AND Northern Ireland OR NI; ~obesity northern ireland AND policies OR services; healthy eating OR healthy lifestyle AND northern ireland; health improvement OR health promotion AND northern ireland	Strategy	DHSSPS/ DoH NI	2013	2013-2023	https://www.health-ni.gov.uk/sites/default/files/publications/dhssps/breastfeeding-strategy-2014.pdf	2020-08-11	4
Calorie Wise Scheme	obesity prevention OR intervention OR treatment AND northern ireland	Programme (part of AFFFA)	FSA NI, Local Councils	2012	2012-2022	https://www.food.gov.uk/business-guidance/calorie-wise	2020-08-12	6
Change4Life Campaign	healthy eating OR healthy lifestyle AND northern ireland	Campaign (England)	British Govt	2009	ongoing	https://www.nhs.uk/change4life/about-change4life	2020-08-12	4
Choose to Live Better	~obesity AND Northern Ireland OR NI; ~obesity northern ireland AND policies OR services; obesity prevention OR intervention OR treatment AND northern ireland; healthy eating OR healthy lifestyle AND northern ireland	Campaign	PHA	2013	ongoing	https://www.choosetolivebetter.com/	2020-08-11	1
Choose to Loose	weight management OR "weight loss" AND northern ireland; physical activity northern ireland AND guidelines OR strategy OR initiative	Programme	HSC PHA (various trusts and community organisations)	2016	2015-2016 pilot; 2016-2017 all 5 trusts	https://www.makinglifebettertogether.com/choose-to-lose-community-weight-management-programme/	2020-08-12	1
CMO's Physcial Activity Guidelines	~obesity northern ireland AND policies OR services; physical activity northern ireland AND guidelines OR strategy OR initiative	Guidelines	Chief Medical Officer, DoH NI	2020	ongoing	https://assets.publishing.service.gov.uk/government/uploads/system/uploads/attachment_data/file/832868/uk-chief-medical-officers-physical-activity-guidelines.pdf	2020-08-12	5
Coleraine- Tasty Nosh for Less Dosh
Community Allotments, Green Gyms
Community Food Initiative	~obesity northern ireland AND policies OR services	Programme	Safefood	2010	ongoing	https://www.safefood.net/community-food-initiatives	2020-08-12	5
Cook it!	~obesity AND Northern Ireland OR NI; ~obesity northern ireland AND policies OR services; "weight management" OR "weight loss" AND northern ireland; physical activity northern ireland AND guidelines OR strategy OR initiative	Programme	HSC PHA	2016 (latest version)	ongoing	https://www.publichealth.hscni.net/publications/cook-it-fun-fast-food-less-community-nutrition-education-programme	2020-08-11	1
Eating Well Choosing Better	~obesity northern ireland AND policies OR services	Programme	FSA NI	2017(last update)	ongoing	https://www.food.gov.uk/business-guidance/eating-well-choosing-better	2020-08-12	6
Every Body Active 2020 programme	physical activity northern ireland AND guidelines OR strategy OR initiative	Programme	Sport NI	2020	2020	https://www.belfastcity.gov.uk/community/health-and-wellbeing/active-lifestyle/sports-development/every-body-active-2020	2020-08-12	5
Exercise, Explore, Enjoy: A strategic Plan for Greenways	~obesity AND Northern Ireland OR NI	Strategy (Infrastructure)	DfI NI	2016	2016-2041	https://www.infrastructure-ni.gov.uk/sites/default/files/publications/infrastructure/exercise-explore-enjoy-a-strategic-plan-for-greenways-november-2016-final.pdf	2020-08-27	5
Fit Families For the Future	obesity AND Belfast Health and Social Care Trust	Programme	SEHSCT	2019	Jan 2019-Mar 2020	https://www.health.org.uk/improvement-project/fit-families-for-the-future-improving-our-recognition-and-response-to-children	2020-08-27	4
Food Values	~obesity AND Northern Ireland OR NI	Programme	HSC PHA	unsure	Ongoing	http://healthallianceni.com/health-social-wellbeing/nutrition-obesity-prevention/	2020-08-11	1
Get a life Get active	~obesity AND Northern Ireland OR NI; ~obesity northern ireland AND policies OR services; obesity prevention OR intervention OR treatment AND northern ireland; physical activity northern ireland AND guidelines OR strategy OR initiative	Campaign	HSC PHA	2010	ongoing	https://www.publichealth.hscni.net/publications/get-life-get-active	2020-08-12	5
Health Promoting Homes	obesity AND Western Health and Social Care Trust	Programme	HLC	unknown	unknown	http://www.cypsp.org/wp-content/uploads/2014/12/Fermanagh_Family_Support_Booklet_update.pdf	2020-08-27	4
Healthy Hearts in the West	healthy eating OR healthy lifestyle AND northern ireland	Programme	West Belfast Partnership (lead org)	2012	2012-2013	http://www.westbelfast-partnership.com/uploads/documents/two_years_in_a_nutshell_healthy_hearts_in_the_west.pdf		1
Hearty Lives Carrickfergus (BHF)	obesity AND Northern Health and Social Care Trust	Programme	BHF NI, Carrickfergus Borough Council, NHSCT, PHA	2014	unknown	https://www.meadowbridgesurgery.co.uk/website/Z00382/files/HeartyLives%20Newsletter%20Spring%20Final.pdf	2020-08-27	2
The ARC Healthy Living Centre, Fermanagh	weight management OR "weight loss" AND northern ireland; healthy eating OR healthy lifestyle AND northern ireland	Programme	Momenta via HSC NI	unknown	unknown	https://discovermomenta.com/	2020-08-12	1
Let's take on childhood obesity campaign	~obesity AND Northern Ireland OR NI; ~obesity northern ireland AND policies OR services; obesity prevention OR intervention OR treatment AND northern ireland;	Campaign	Safefood, AFFFA, HSE ROI, Healthy Ireland	2013	2013-2016	http://chrodis.eu/wp-content/uploads/2017/03/lets-take-on-childhood-obesity.pdf	2020-08-12	4
Minimum nutritional standards for catering in health and social care	obesity AND Northern Health and Social Care Trust	Standards	Safefood, FSA, PHA	2017	ongoing	https://u-matter.org.uk/sites/default/files/Minimum%20Nutritional%20Standards%20Report%202017.pdf	2020-08-27	5
NICS WELL NI Civil Service corporate health and wellbeing programme	healthy eating OR healthy lifestyle AND northern ireland	Programme	Engage for success- NI Civil Service	2012	unknown	https://engageforsuccess.org/case-study-wellbeing-northern-ireland-civil-service	2020-08-12	1
Northern Trust Dietetic Services	obesity AND Northern Health and Social Care Trust	Clinical service	NHSCT	ongoing	ongoing	http://www.northerntrust.hscni.net/services/nutrition-dietetic-services/	2020-08-27	5
Nutrition and Dietetics Service- WHSCT	obesity AND Western Health and Social Care Trust	Clinical service	WHSCT	ongoing	ongoing	https://westerntrust.hscni.net/service/nutrition-and-dietetics/	2020-08-27	5
One You Campaign	healthy eating OR healthy lifestyle AND northern ireland	Campaign (England)	NHS/PHE	2016	ongoing	https://www.nhs.uk/oneyou/	2020-08-12	1
Our Hearts, Our Minds (Panvascular Prevention)	obesity AND Western Health and Social Care Trust	Clinical service/Programme	WHSCT	2019	ongoing	http://meetings.derrycityandstrabanedistrict.com/documents/s24367/Cardiac%20Services%20Presentation.pdf	2020-08-27	1
Physcial Activity Referral Scheme	~obesity AND Northern Ireland OR NI; ~obesity northern ireland AND policies OR services; physical activity northern ireland AND guidelines OR strategy OR initiative	Programme	HSC Trusts, PHA, Councils and Healthy Living Centres	pre-2008	ongoing	https://www.publichealth.hscni.net/sites/default/files/3674-Healthwise%20Flyer%20(low%20res).pdf (example)	2020-08-12	1
Slimming World	weight management OR "weight loss" AND northern ireland	Programme	Slimming World	founded 1969	ongoing	https://www.slimmingworld.co.uk/nearest-group-search	2020-08-12	1
Sport Matters NI Strategy 2009-2019 A Strategy for Sport and Physical Recreation	~obesity northern ireland AND policies OR services; physical activity northern ireland AND guidelines OR strategy OR initiative	Strategy	DfC	2009	2009-2019	https://www.dsni.co.uk/files/Sport_Matters_The_Northern_Ireland_Strategy_for_Sport__Physical_Recreation_2009-2019.pdf	2020-08-12	5
Start Active Stay Active	~obesity AND Northern Ireland OR NI; ~obesity northern ireland AND policies OR services; physical activity northern ireland AND guidelines OR strategy OR initiative	Campaign/Guide	DoH NI (CMO's UK-wide)	2015	ongoing	https://www.health-ni.gov.uk/news/cmo-launches-start-active-stay-active-physical-activity-guide	2020-08-12	5
Stop the Spread
The Eatwell Guide	~obesity northern ireland AND policies OR services	Campaign/Guide	PHE (Welsh Govt, FSA Scotland, FSA NI)	2016 (updated version)	ongoing	https://www.food.gov.uk/business-guidance/the-eatwell-guide	2020-08-12	5
The Family Health Initiative	~obesity AND Northern Ireland OR NI; ~obesity northern ireland AND policies OR services	Programme	PHA HSC	2014	unknown	https://www.communityni.org/organisation/early-years-family-health-initiative	2020-09-02	4
The Outdoor Recreation Action Plan for Northern Ireland	~obesity AND Northern Ireland OR NI	Action Plan	DCAL NI (now DfI), Sport NI, NIEA, NI Tourist Board	2013	2013-2020	http://www.outdoorrecreationni.com/wp-content/uploads/2015/11/Our-Great-Outdoors-The-Outdoor-Recreation-Action-Plan-for-Northern-Ireland_SportNI-2014.pdf	2020-08-27	5
The SWEET Programme	~obesity AND Northern Ireland OR NI; ~obesity northern ireland AND policies OR services; obesity AND Western Health and Social Care Trust	Programme	PHA (Healthy Living Centre OLT)	2011	2019	https://olt.ie/projects/sweet/	2020-08-27	4
Weigh to a Healthy Pregnancy	~obesity AND Northern Ireland OR NI; ~obesity northern ireland AND policies OR services; healthy eating OR healthy lifestyle AND northern ireland	Programme	HSC PHA	2013	ongoing	https://www.aso.org.uk/wp-content/uploads/2016/02/6Regional-weigh-to-a-Healthy-Pregnancy-Programme-Michelle-Toland.pdf	2020-08-12	2
Weigh to Health	weight management OR "weight loss" AND northern ireland	Programme	North Down Community Network	unknown	unknown	http://ndcn.co.uk/health-wellness/weight-management/	2020-08-12	1
Weigh2Live
Weight Watchers	obesity AND Belfast Health and Social Care Trust	Programme	WW	founded 1963	ongoing	https://www.weightwatchers.com/uk/	2020-08-12	1
Work Well Live Well	healthy eating OR healthy lifestyle AND northern ireland	Programme	Funded by PHA, delivered by Health@Work NI			https://www.dhcni.com/work-well-live-well	2020-08-12	1
48 total

## Sheet: 4. Updated AGS 2
Title	Search terms	Document/intervention type	Organisation	Year published	Timescale	WebLink	Date accessed	Target (population)	Target (health behaviour)	Setting	Duration	Frequency	Notes	Tier	Relevant Policy action?
Whole Systems Approach to Tackle Obesity	obesity AND Northern Ireland OR NI	initiative	Ards and North Down Borough Council	2023		https://www.ardsandnorthdown.gov.uk/news/whole-systems-approach-to-tackle-obesity	2023-10-02	5	3	1	ongoing	3		1	N - Whole Systems Approach to Tackle Obesity - important future plans for obesity prevention in NI but no interventions implemented yet
Turning the Tide: A 10-year Healthy Weight Strategy	obesity northern ireland AND policies OR services	strategy	Obesity Health Alliance	2021	2021-2031	https://aso.org.uk/sites/default/files/news/2021-09/Turning-the-Tide-Strategy-Report.pdf	2023-10-02	5	3		10 years		aimed at UK governement		N - links to Turning the Tide doc which contains important recommendations but they haven't been implemented yet
Choose to live better: Making healthier choices campaign	obesity northern ireland AND policies OR services	campaign	Public Health Agency	2022		https://www.publichealth.hscni.net/directorates/operations/communications-and-knowledge-management/communications/choose-live-better	2023-10-09	1	1	1		3		1, 2	Y
5 steps to Healthy Weight Loss BHF, your simple guide to healthy weight loss		leaflet/campaign	BHF			https://www.bhf.org.uk/informationsupport/heart-matters-magazine/nutrition/weight/steps-to-sustainable-weight-loss									Y
Healthy Weight for You - Safefood 12 week weight loss programme	"weight management" OR "weight loss" AND northern ireland	programme	Safefood			https://www.safefood.net/weightolive	2023-10-02	1							Y
Adult Weight Management: 12 week behavioural change programme	"weight management" OR "weight loss" AND northern ireland	programme	SEHSCT via Momenta	2018		https://setrust.hscni.net/service/weight-management-service-adult/	2023-10-02	1	3		12 weeks	3	still running	2	Y
Active Living- Sport and Physical Activity Strategy for Northern Ireland	physical activity northern ireland AND guidelines OR strategy OR initiative	strategy	DfC, NI Gov with Sport NI	2022		https://www.communities-ni.gov.uk/publications/active-living-sport-and-physical-activity-strategy-northern-ireland	2023-10-02	5	2	1	10 years	3		1	Y
Ageing well by being active every day	physical activity northern ireland AND guidelines OR strategy OR initiative	leaflet	PHA	2023		https://www.publichealth.hscni.net/publications/ageing-well-being-active-every-day	2023-10-02	1	2	1, 2		1	distributed clinically	1	Y
Health Intervention Action Plan	physical activity northern ireland AND guidelines OR strategy OR initiative	action plan	ANBC	2022	2022-2027	https://antrimandnewtownabbey.gov.uk/getmedia/b3ec7630-b9a4-41d1-af71-cf302c17cf98/Health-Intervention-Action-Plan.pdf.aspx	2023-10-02	5	2	1		3		1	Y
Step by Step	physical activity northern ireland AND guidelines OR strategy OR initiative	leaflet/campaign	Public Health Agency	2023		https://www.publichealth.hscni.net/taxonomy/term/547	2023-10-09	1	2	1, 2		1	distributed clinically	1	Y
Be Active A Physical Activity & Sport Strategy	physical activity northern ireland AND guidelines OR strategy OR initiative	strategy	DSDC	2023	2023-2028	https://ehq-production-europe.s3.eu-west-1.amazonaws.com/1175cad763601e98311dafcca86637a99d8a4de3/original/1684926928/7fb4f0435a478b9c5a02f0c5b9450d2d_Be_Active_-_A_Physical_Activity___Sport_Strategy.pdf?X-Amz-Algorithm=AWS4-HMAC-SHA256&X-Amz-Credential=AKIA4KKNQAKICO37GBEP%2F20231002%2Feu-west-1%2Fs3%2Faws4_request&X-Amz-Date=20231002T131822Z&X-Amz-Expires=300&X-Amz-SignedHeaders=host&X-Amz-Sign…	2023-10-02	5							Y
Get Moving ABC	physical activity northern ireland AND guidelines OR strategy OR initiative		Armagh Banbridge CC		2020-2023	https://getactiveabc.com/get-moving/	2023-10-02								Y
Eat Well Play Well	healthy eating OR healthy lifestyle AND northern ireland	campaign	Marks and Spencers	2023		https://www.marksandspencer.com/c/food-to-order/health/healthy-eating	2023-10-02	5	1	4				1	Y
Shop, Cook and Save	obesity AND Belfast Health and Social Care Trust	campaign	The Public Health Dietitian Group	2023		https://www.youtube.com/playlist?list=PLVutsY_gd5AaVh-a7xryPSQF-NlYFpQrW	2023-10-02	1	1	6	5 short ideos	1		1	Y
florence weight management app hsc staff	weight management OR "weight loss" AND northern ireland	programme	HSC	2021		https://generatedhealth.com/health-and-social-care-successfully-introduces-flo	2023-10-02	1							Y
13 total

## Sheet: 5. DS 1
RIAN (search conducted 13th August 2020)
Document Title	Organisation	Author	Subject	Subject area	dc:publisher	dc:date	dc:type	dc:identifier	dc:language	Potentially relevant?	Relevant after 2nd screen?	Exclusion reason
Framework for Preventing and Addressing Overweight and Obesity in Northern Ireland 2012-2022: A Fitter Future for All (PDF 1MB)	Department of Health, Social Services and Public Safety (DHSSPSNI)		Prevalence of overweight and obesity		Department of Health (Northern Ireland)	41313	Report	http://dx.doi.org/10.14655/799178-799502	English	Yes- AFFFA	No	Duplicated in previous search
Framework for Preventing and Addressing Overweight and Obesity in Northern Ireland 2012-2022: A Fitter Future for All (PDF 1MB)	Department of Health, Social Services and Public Safety (DHSSPSNI)		Prevalence of overweight and obesity		Department of Health (Northern Ireland)	41313	Report	http://dx.doi.org/10.14655/799178-799502	English	Yes	No	Duplicated in this search
Health Survey Northern Ireland First Results 2014/15	Department of Health, Social Services and Public Safety (DHSSPSNI)	Scarlett ,M; Carey Bell	General health	Medicines, mental health, wellbeing, oral health, diet, nutrition, obesity, breastfeeding, drinking, smoking, sexual health, public safety	Department of Health (Northern Ireland)	42309	Report	http://dx.doi.org/10.14655/799178-927639	English	No
Health Survey Northern Ireland First Results 2014/15	Department of Health, Social Services and Public Safety (DHSSPSNI)	Scarlett, M; Carey Bell	General health	Medicines, mental health, wellbeing, oral health, diet, nutrition, obesity, breastfeeding, drinking, smoking, sexual health, public safety	Department of Health (Northern Ireland)	42309	Report	http://dx.doi.org/10.14655/799178-927639	English	No
Health survey Northern Ireland: first results 2015/16	Department of Health, Social Services and Public Safety (DHSSPSNI)		Lifestyle choices	Behaviour, General health, mental health, dementia, obesity, smoking, sexual health, health literacy	Department of Health (Northern Ireland)	42689	Report	http://dx.doi.org/10.14655/11971-1044616	English	No
Health survey Northern Ireland: first results 2015/16	Department of Health, Social Services and Public Safety (DHSSPSNI)		Lifestyle choices	Behaviour, General health, mental health, dementia, obesity, smoking, sexual health, health literacy	Department of Health (Northern Ireland)	42689	Report	http://dx.doi.org/10.14655/11971-1044616	English	No
A Fitter Future for All: Consultation Document	Department of Health, Social Services and Public Safety (DHSSPSNI)		Obesity prevention framework for Northern Ireland 2011 - 2021		Department of Health (Northern Ireland)	40571	Report	http://dx.doi.org/10.14655/799178-50247	English	Yes	No	Duplicated in this search
A Fitter Future for All: Consultation Document	Department of Health, Social Services and Public Safety (DHSSPSNI)		Obesity prevention framework for Northern Ireland 2011 - 2021		Department of Health (Northern Ireland)	40571	Report	http://dx.doi.org/10.14655/799178-50247	English	Yes	No	Duplicated in this search
Health Survey Northern Ireland: First Results 2013/14	Department of Health, Social Services and Public Safety (DHSSPSNI)		General health		Department of Health (Northern Ireland)	41963	Report	http://dx.doi.org/10.14655/799178-819100	English	No
Health Survey Northern Ireland: First Results 2013/14	Department of Health, Social Services and Public Safety (DHSSPSNI)		General health		Department of Health (Northern Ireland)	41963	Report	http://dx.doi.org/10.14655/799178-819100	English	No
IPH response to DHSSPS obesity prevention framework consultation &#039;A Fitter Future for All&#039;	Institute of Public Health in Ireland (IPH)		Weight management	Overweight, Obesity	Institute of Public Health	40568	Report	http://dx.doi.org/10.14655/20110031	English	Yes	No	Duplicated in this search
IPH response to DHSSPS obesity prevention framework consultation &#039;A Fitter Future for All&#039;	Institute of Public Health in Ireland (IPH)		Weight management	Overweight, Obesity	Institute of Public Health	40568	Report	http://dx.doi.org/10.14655/20110031	English	Yes	No	Duplicated in this search
IPH gives evidence to NI Assembly Health Committee Inquiry into Obesity	Institute of Public Health in Ireland (IPH)		Obesity	Overweight, Eating habits	Institute of Public Health	39870	Report	http://dx.doi.org/10.14655/20090032	English	No
IPH gives evidence to NI Assembly Health Committee Inquiry into Obesity	Institute of Public Health in Ireland (IPH)		Obesity	Overweight, Eating habits	Institute of Public Health	39870	Report	http://dx.doi.org/10.14655/20090032	English	No
A Fitter Future For All - Final Report on 2012-2015 Short-term Outcomes	Department of Health, Social Services and Public Safety (DHSSPSNI)		Independent reports	Professional medical and environmental health advice, Health promotion	Department of Health (Northern Ireland)	42625	Report	http://dx.doi.org/10.14655/11971-1030671	English	Yes	No	Duplicated in this search
A Fitter Future For All - Final Report on 2012-2015 Short-term Outcomes	Department of Health, Social Services and Public Safety (DHSSPSNI)		Independent reports	Professional medical and environmental health advice, Health promotion	Department of Health (Northern Ireland)	42625	Report	http://dx.doi.org/10.14655/11971-1030671	English	Yes	No	Duplicated in this search
IPH response to Building an Active Travel Future for Northern Ireland	Institute of Public Health in Ireland (IPH)		Transport	Travel	Institute of Public Health	40983	Report	http://dx.doi.org/10.14655/20120024	English	Yes- Building an Active Travel Future for NI	Yes
IPH response to Review of Maternity Services in Northern Ireland	Institute of Public Health in Ireland (IPH)		Maternity service	Pregnancy, Pregnant Women	Institute of Public Health	40899	Report	http://dx.doi.org/10.14655/20110014	English	No
IPH response to Review of Maternity Services in Northern Ireland	Institute of Public Health in Ireland (IPH)		Maternity service	Pregnancy, Pregnant Women	Institute of Public Health	40899	Report	http://dx.doi.org/10.14655/20110014	English	No
IPH response to Building an Active Travel Future for Northern Ireland	Institute of Public Health in Ireland (IPH)		Transport	Travel	Institute of Public Health	40983	Report	http://dx.doi.org/10.14655/20120024	English	Yes	No	Duplicated in this search
Obesity - an acknowledged public health challenge	Public Health Agency		Overweight	Obesity	Public Health Agency	40869	Other	http://dx.doi.org/10.14655/11971-99105	English	No
Obesity - an acknowledged public health challenge	Public Health Agency		Overweight	Obesity	Public Health Agency	40869	Other	http://dx.doi.org/10.14655/11971-99105	English	No
Community Education Needs to be Supported by Strong Public Policy to Tackle Food Poverty	Institute of Public Health in Ireland		Food poverty	Obesity, Diet, Healthy Eating, Eating habits, education	Institute of Public Health	39784	Report	http://dx.doi.org/10.14655/20080002	English	No
Community Education Needs to be Supported by Strong Public Policy to Tackle Food Poverty	Institute of Public Health in Ireland		Food poverty	Obesity, Diet, Healthy Eating, Eating habits, education	Institute of Public Health	39784	Report	http://dx.doi.org/10.14655/20080002	English	No
Obesity increases your risk of developing diabetes	Public Health Agency		diabetes		Public Health Agency	40706	Other	http://dx.doi.org/10.14655/11971-92438	English	No
Prevent type 2 diabetes by preventing obesity	Public Health Agency		diabetes		Public Health Agency	40861	Other	http://dx.doi.org/10.14655/11971-99141	English	No
Obesity increases your risk of developing diabetes	Public Health Agency		diabetes		Public Health Agency	40706	Other	http://dx.doi.org/10.14655/11971-92438	English	No
Prevent type 2 diabetes by preventing obesity	Public Health Agency		diabetes		Public Health Agency	40861	Other	http://dx.doi.org/10.14655/11971-99141	English	No
A Fitter Future for All - Framework launched	Public Health Agency		Overweight	Obesity, Diet, Eating habits	Public Health Agency	40977	Other	http://dx.doi.org/10.14655/11971-113614	English	Yes	No	Duplicated in this search
A Fitter Future for All - Framework launched	Public Health Agency		Overweight	Obesity Diet, Eating habits	Public Health Agency	40977	Other	http://dx.doi.org/10.14655/11971-113614	English	Yes	No	Duplicated in this search
IPH response to Department for Regional Development Regional Transportation Strategy Review	Institute of Public Health in Ireland (IPH)		Transport		Institute of Public Health	40168	Report	http://dx.doi.org/10.14655/20090009	English	No
IPH response to Department for Regional Development Regional Transportation Strategy Review	Institute of Public Health in Ireland (IPH)		Transport		Institute of Public Health	40168	Report	http://dx.doi.org/10.14655/20090009	English	No
Is your waistline creeping up on you? poster (male)	Public Health Agency		Obesity	Overweight, Weight management	Public Health Agency	42114	Report	http://dx.doi.org/10.14655/6744-933910	English	Yes- Choose to Live Better	No	Duplicated in previous search
Is your waistline creeping up on you? poster (female)	Public Health Agency		Overweight	Weight management, Obesity, Health risk, Lifestyle, Eating Habit	Public Health Agency	42114	Report	http://dx.doi.org/10.14655/6744-933769	English	Yes	No	Duplicated in this search
Is your waistline creeping up on you? poster (male)	Public Health Agency		Obesity	Overweight, Weight management	Public Health Agency	42114	Report	http://dx.doi.org/10.14655/6744-933910	English	Yes	No	Duplicated in this search
Is your waistline creeping up on you? poster (female)	Public Health Agency		Overweight	Weight management, Obesity, Health risk, Lifestyle, Eating Habit	Public Health Agency	42114	Report	http://dx.doi.org/10.14655/6744-933769	English	Yes	No	Duplicated in this search
IPH response to draft Sustainable Development Strategy &#039;Everyone&#039;s Involved&#039;	Institute of Public Health in Ireland (IPH)		Sustainable development	Environment, Socioeconomic factors, research	Institute of Public Health	40192	Report	http://dx.doi.org/10.14655/20100023	English	No
IPH Response to OFMDFM Consultation â€˜Everyoneâ€™s Involvedâ€™ - Sustainable Development Strategy Implementation Plan	Institute of Public Health in Ireland (IPH)		Sustainable development	health impact assessment	Institute of Public Health	40476	Report	http://dx.doi.org/10.14655/20100013	English	No
IPH Response to OFMDFM Consultation â€˜Everyoneâ€™s Involvedâ€™ - Sustainable Development Strategy Implementation Plan	Institute of Public Health in Ireland (IPH)		Sustainable development	health impact assessment	Institute of Public Health	40476	Report	http://dx.doi.org/10.14655/20100013	English	No
IPH response to draft Sustainable Development Strategy &#039;Everyone&#039;s Involved&#039;	Institute of Public Health in Ireland (IPH)		Sustainable development	Environment, Socioeconomic factors, research	Institute of Public Health	40192	Report	http://dx.doi.org/10.14655/20100023	English	No
Walk Leader cue card	Public Health Agency		Physical activity	Walking, Exercise, Obesity, Overweight, Sedentary, Lifestyle	Public Health Agency	42055	Report	http://dx.doi.org/10.14655/6744-484633	English	No
Walk Leader information leaflet	Public Health Agency		Physical activity	Walking, Exercise, Obesity, Overweight, Sedentary, Lifestyle	Public Health Agency	42055	Report	http://dx.doi.org/10.14655/6744-484655	English	No
Walk Leader role description	Public Health Agency		Physical activity	Walking, Exercise, Obesity, Overweight, Sedentary, Lifestyle	Public Health Agency	42055	Report	http://dx.doi.org/10.14655/6744-484656	English	No
Walk Leader health walk poster	Public Health Agency		Physical activity	Walking, Exercise, Obesity, Overweight, Sedentary, Lifestyle	Public Health Agency	42055	Report	http://dx.doi.org/10.14655/6744-484657	English	No
Walk Leader certificate	Public Health Agency		Physical activity	Walking, Exercise, Obesity, Overweight, Sedentary, Lifestyle	Public Health Agency	42055	Report	http://dx.doi.org/10.14655/6744-484658	English	No
Walk Leader training manual	Public Health Agency		Physical activity	Walking, Exercise, Obesity, Overweight, Sedentary, Lifestyle	Public Health Agency	42156	Report	http://dx.doi.org/10.14655/6744-484654	English	No
Walk Leader training manual	Public Health Agency		Physical activity	Walking, Exercise, Obesity, Overweight, Sedentary, Lifestyle	Public Health Agency	42156	Report	http://dx.doi.org/10.14655/6744-484654	English	No
Walk Leader information leaflet	Public Health Agency		Physical activity	Walking, Exercise, Obesity, Overweight, Sedentary, Lifestyle	Public Health Agency	42055	Report	http://dx.doi.org/10.14655/6744-484655	English	No
Walk Leader role description	Public Health Agency		Physical activity	Walking, Exercise, Obesity, Overweight, Sedentary, Lifestyle	Public Health Agency	42055	Report	http://dx.doi.org/10.14655/6744-484656	English	No
Walk Leader health walk poster	Public Health Agency		Physical activity	Walking, Exercise, Obesity, Overweight, Sedentary, Lifestyle	Public Health Agency	42055	Report	http://dx.doi.org/10.14655/6744-484657	English	No
Walk Leader certificate	Public Health Agency		Physical activity	Walking, Exercise, Obesity, Overweight, Sedentary, Lifestyle	Public Health Agency	42055	Report	http://dx.doi.org/10.14655/6744-484658	English	No
Walk Leader cue card	Public Health Agency		Physical activity	Walking, Exercise, Obesity, Overweight, Sedentary, Lifestyle	Public Health Agency	42055	Report	http://dx.doi.org/10.14655/6744-484633	English	No
Energy drinks available in Ireland: a description of caffeine and sugar content		Keaver, Laura, Susannah Gilpin, Caldeira Fernandes da Silva, Joana, Buckley, Claire M., Foley-Nolan, Cliodhna	Energy drinks	Sugar, Island of Ireland, Obesity	Cambridge University Press	42850	Journal article	http://hdl.handle.net/10468/6109	English	No
IPH response to DRD Belfast Rapid Transit Consultation	Institute of Public Health in Ireland (IPH)		Transport	Travel, Road Safety	Institute of Public Health	40288	Report	http://dx.doi.org/10.14655/20100017	English	No
IPH response to consultation: Introduction of 20mph speed restrictions on smaller residential streets	Institute of Public Health in Ireland (IPH)		Road safety	Residential areas, Transport	Institute of Public Health	40751	Report	http://dx.doi.org/10.14655/20110020	English	No
The cost of a minimum essential food basket in Northern Ireland : Pilot study for two household types		Mc Mahon, B; Weld, G.	Food poverty	Diet, diabetes, hunger, calories, nutrition	safefood	42125	Report	http://dx.doi.org/10.14655/105129-879842	English	No
IPH response to DRD Belfast Rapid Transit Consultation	Institute of Public Health in Ireland (IPH)		Transport	Travel, Road Safety	Institute of Public Health	40288	Report	http://dx.doi.org/10.14655/20100017	English	No
IPH response to consultation: Introduction of 20mph speed restrictions on smaller residential streets	Institute of Public Health in Ireland (IPH)		Road safety	Residential areas, Transport	Institute of Public Health	40751	Report	http://dx.doi.org/10.14655/20110020	English	No
The cost of a minimum essential food basket in Northern Ireland : Pilot study for two household types		Mc Mahon, B; Weld, G.	Food poverty	Diet, diabetes, hunger, calories, nutrition	safefood	42125	Report	http://dx.doi.org/10.14655/105129-879842	English	No
North South Survey of Children&#039;s Height, Weight and Body Mass Index, 2002	HRB Centre for Health and Diet Research		Baseline measurement of Childrens height and weight		HRB Centre for Health and Diet Research	40086	Report	http://dx.doi.org/10.14655/11496-11561	English	No
Consumer Focused Review of Men&#039;s Food Behaviour	safefood		Men&#039;s health and eating habits		safefood	41974	Report	http://dx.doi.org/10.14655/105129-825021	English	No
Consumer Focused Review of Men&#039;s Food Behaviour	safefood		Men&#039;s health and eating habits		safefood	41974	Report	http://dx.doi.org/10.14655/105129-825021	English	No
North South Survey of Children&#039;s Height, Weight and Body Mass Index, 2002	HRB Centre for Health and Diet Research		Baseline measurement of Childrens height and weight		HRB Centre for Health and Diet Research	40086	Report	http://dx.doi.org/10.14655/11496-11561	English	No
Cardiovascular risk factorsâ€”using repeated cross-sectional surveys to assess time trends in socioeconomic inequalities in neighbouring countries		Hughes, John; Kabir, Zubair; Kee, Frank; Kathleen, Bennett	Cardiovascular risk factors	Diabetes, Obesity, Public Health, Inequalities	BMJ Publishing Group	42828	Journal article	http://hdl.handle.net/10468/3949	English	No
Weight Care Project: Health professionals' attitudes and ability to assess body weight status - Study protocol		Murphy, Kathy	Nursing		BioMed Central	2011-05-20T12:24:14Z	Journal article	http://hdl.handle.net/10379/1914	English	No
Prebiotics from Seaweeds: An Ocean of Opportunity?		Cherry, Paul; Yadav, Supriya; Strain, Conall R.; Allsopp, Philip J; Mc Sorley, Emeir; Ross, R Paul; Stanton, Catherine	seaweed	gut microbiota, prebiotics, dietary fibre, complex polysaccharides, polyunsaturated fatty acids, carotenoids, phytochemicals	MDPI	2019-08-13T11:19:54Z	Other	http://hdl.handle.net/11019/1736	English	No
Early school leavers and nutrition: a needs assessment from a nutrition perspective		Share, Michelle; Stewart-Knox, Barbara	NUTRITION	YOUNG PEOPLE	Safefood The Food Safety Promotion Board.	2013-12	Report	http://hdl.handle.net/10147/316275	English	No
NHS EVIDENCE (search conducted 13th August 2020)
Document Title	Url	Publication Date	Source	Publisher	Potentially relevant?	Relevant after 2nd screen?	Exclusion reason
HIV surveillance in Northern Ireland 2013 : An analysis of data for the calendar year 2012	https://www.publichealth.hscni.net/publications/hiv-surveillance-northern-ireland-2013-analysis-data-calendar-year-2012	41606.5	Public Health Agency for Northern Ireland	Public Health Agency for Northern Ireland	No
Getting my life back: occupational therapy promoting mental health and wellbeing in Northern Ireland	https://www.rcot.co.uk/file/3204/download?token=Vc_bVjcv	43221.5	Royal College of Occupational Therapists	Royal College of Occupational Therapists	No
Obesity	https://pathways.nice.org.uk/pathways/obesity	41569.5	National Institute for Health and Care Excellence - NICE		No
Laparoscopic gastric plication for the treatment of severe obesity - guidance (IPG432)	https://www.nice.org.uk/guidance/ipg432	41240.5	National Institute for Health and Care Excellence - NICE		No
Implantation of a duodenalâ€“jejunal bypass sleeve for managing obesity - guidance (IPG471)	https://www.nice.org.uk/guidance/ipg471	41605.5	National Institute for Health and Care Excellence - NICE		No
Obesity: identification, assessment and management : guidance (CG189)	https://www.nice.org.uk/guidance/cg189	41970.5	National Institute for Health and Care Excellence - NICE		No
Psychological perspectives on obesity: Addressing policy, practice and research priorities	https://www.bps.org.uk/sites/www.bps.org.uk/files/Policy/Policy - Files/Psychological Perspectives on Obesity - Addressing Policy, Practice, and Research Priorities.pdf	43710.5	British Psychological Society	British Psychological Society	No
Tackling health inequalities: an all-Ireland approach to social determinants	https://www.lenus.ie/bitstream/handle/10147/75719/Tacklinghealthinequalities.pdf?sequence=1&isAllowed=y	39687.5	Institute of Public Health in Ireland	Institute of Public Health in Ireland	Yes	No	Contains only policies pre-2008
Guidance on producing UK level child obesity statistics	http://content.digital.nhs.uk/media/11533/Guidance-on-producing-UK-level-child-obesity-statistics/pdf/UK-wide_compatible_data_on_child_obesity.pdf	41275.5	Health and Social Care Information Centre (IC);NHS Digital	Health and Social Care Information Centre (IC);NHS Digital	No
Obesity: clinical assessment and management - quality standard (QS127)	https://www.nice.org.uk/guidance/qs127	42586.5	National Institute for Health and Care Excellence - NICE		No
Nutrition policy across the UK : briefing paper	https://www.cwt.org.uk/wp-content/uploads/2014/07/Publichealthpolicyreportfinal.pdf	39965.5	The Caroline Walker Trust	The Caroline Walker Trust	Yes	No	Duplicated in previous search
2010 to 2015 government policy: obesity and healthy eating	https://www.gov.uk/government/publications/2010-to-2015-government-policy-obesity-and-healthy-eating	42132.5	Department of Health		No
Consideration of issues around the use of BMI centile thresholds for defining underweight, overweight and obesity in children aged 2-18 years in the UK	https://assets.publishing.service.gov.uk/government/uploads/system/uploads/attachment_data/file/339411/SACN_RCPCH_defining_child_underweight__overweight_and_obesity_in_the_UK_2012.pdf	40999.5	Scientific Advisory Committee on Nutrition (sacn)	Scientific Advisory Committee on Nutrition (sacn)	No
C. difficile and S.aureus bacteraemia surveillance quarterly reports	https://www.publichealth.hscni.net/publications/c-difficile-and-saureus-bacteraemia-surveillance-quarterly-reports	41872.5	Public Health Agency for Northern Ireland	Public Health Agency for Northern Ireland	No
FSRH Clinical Guideline: Overweight, Obesity and Contraception (April 2019)	https://www.fsrh.org/standards-and-guidance/documents/fsrh-clinical-guideline-overweight-obesity-and-contraception/1overweight-obesity-and-contraception-guideline-april-2019.pdf	43556.5	Faculty of Sexual and Reproductive Healthcare		No
Quality standards for services promoting mental and emotional wellbeing and suicide prevention	https://www.publichealth.hscni.net/publications/quality-standards-services-promoting-mental-and-emotional-wellbeing-and-suicide-prevent	41780.5	Public Health Agency for Northern Ireland	Public Health Agency for Northern Ireland	No
Obesity in adults: prevention and lifestyle weight management programmes - quality standard (QS111)	https://www.nice.org.uk/guidance/qs111	42388.5	National Institute for Health and Care Excellence - NICE		No
Obesity in children and young people: prevention and lifestyle weight management programmes - quality standard (QS94)	https://www.nice.org.uk/guidance/qs94	42208.5	National Institute for Health and Care Excellence - NICE		No
Director of Public Health Annual Report 2016 and additional tables	https://www.publichealth.hscni.net/sites/default/files/DPH_report_LR_2016_final.pdf	42891.5	Public Health Agency for Northern Ireland	Public Health Agency for Northern Ireland	Yes	No -Making Life Better Strategy (found in AGS search)	Duplicated in previous search
A Fitter Future For All - Final Report on 2012-2015 Short-term Outcomes	https://www.health-ni.gov.uk/sites/default/files/publications/health/fffa-final-outcomes.pdf	42625.5	Department of Health		Yes	No- AFFFA	Duplicated in previous search
NICaN Acute Oncology Clinical Guidelines	https://nican.hscni.net/download/28/clinical-management-guidelines/924/acute-oncology-clinical-guidelines-2015.pdf	42353.5	Northern Ireland Cancer Network	Northern Ireland Cancer Network	No
Weight management: lifestyle services for overweight or obese adults : guidance (PH53)	https://www.nice.org.uk/guidance/ph53	41787.5	National Institute for Health and Care Excellence - NICE		No
Implantation of a duodenalâ€“jejunal bypass liner for managing typeÂ 2 diabetes - guidance (IPG518)	https://www.nice.org.uk/guidance/ipg518	42090.5	National Institute for Health and Care Excellence - NICE		No
Sepsis management : national clinical guideline no.6	https://assets.gov.ie/11620/4678fb449336482fb291a140ef67e570.pdf	41944.5	Department of Health Ireland (An Roinn Slainte)	Department of Health Ireland (An Roinn Slainte)	No
Director of Public Health Annual Report 2017	https://www.publichealth.hscni.net/sites/default/files/2018-11/DPH%20report%202017%20web%20version.pdf	43411.5	Public Health Agency for Northern Ireland	Public Health Agency for Northern Ireland	No	No- Weigh to a healthy pregnancy, Choose to Live Better, Breastfeeding – a great start: A strategy for Northern Ireland	Duplicated in previous search
Bioresorbable stent implantation for treating coronary artery disease - guidance (IPG492)	https://www.nice.org.uk/guidance/ipg492	41786.5	National Institute for Health and Care Excellence - NICE		No
Director of public health annual report 2018	https://www.publichealth.hscni.net/sites/default/files/2019-10/DPH_Report_FINAL_2018.pdf	43761.5	Public Health Agency for Northern Ireland	Public Health Agency for Northern Ireland	Yes	No -Making Life Better Strategy (found in AGS search)	Duplicated in previous search
Health and wellbeing at work: a resource guide	https://www.publichealth.hscni.net/sites/default/files/Workplace_Health_Guide_08_17.pdf	41646.5	Public Health Agency for Northern Ireland	Public Health Agency for Northern Ireland	No
Belfast Active Travel Action Plan 2014-2020	https://www.publichealth.hscni.net/sites/default/files/181114%20Active%20Travel%20Action%20Plan.pdf	41963.5	Public Health Agency for Northern Ireland	Public Health Agency for Northern Ireland	Yes	No- Building an active travel future for NI	Duplicated in previous search
COVID-19 - talking to children and families about returning to school: guiding principles - last updated 3 August 2020	https://www.rcpch.ac.uk/resources/covid-19-talking-children-families-about-returning-school-guiding-principles	43966.5	Royal College of Paediatrics and Child Health (RCPCH)	Royal College of Paediatrics and Child Health (RCPCH)	No
Percutaneous mitral valve annuloplasty - guidance (IPG352)	https://www.nice.org.uk/guidance/ipg352	40387.5	National Institute for Health and Care Excellence - NICE		No
Advice for families on public memorials following a sudden death that is a suspected suicide	https://www.publichealth.hscni.net/publications/advice-families-public-memorials-following-sudden-death-suspected-suicide	43370.5	Public Health Agency for Northern Ireland	Public Health Agency for Northern Ireland	No
Early identification of people with, and at high risk of Type 2 diabetes and interventions for those at high risk	https://diabetes-resources-production.s3-eu-west-1.amazonaws.com/diabetes-storage/migration/pdf/Position%2520Statement%2520-%2520Early%2520identification%2520of%2520people%2520with%2520Type%25202%2520diabetes%2520%28Nov%25202015%29.pdf	42309.5	Diabetes UK	Diabetes UK	No
Position statement : breastfeeding in the UK	https://www.rcpch.ac.uk/resources/breastfeeding-uk-position-statement	42949.5	Royal College of Paediatrics and Child Health (RCPCH)	Royal College of Paediatrics and Child Health (RCPCH)	No
Preventing excess weight gain : guidance (NG7)	https://www.nice.org.uk/guidance/ng7	42076.5	National Institute for Health and Care Excellence - NICE		No
Oral health promotion in the community - quality standard (QS139)	https://www.nice.org.uk/guidance/qs139	42719.5	National Institute for Health and Care Excellence - NICE		No
FSRH Clinical Guideline: Contraceptive Choices for Young People (March 2010, amended May 2019)	https://www.fsrh.org/standards-and-guidance/documents/cec-ceu-guidance-young-people-mar-2010/fsrh-guideline-contraception-young-people-may-2019.pdf	43586.5	Faculty of Sexual and Reproductive Healthcare		No
An RCN Toolkit for School Nurses: Supporting your practice to deliver services for children and young people in educational settings	https://www.rcn.org.uk/-/media/royal-college-of-nursing/documents/publications/2019/january/007-320.pdf?la=en	43488.5	Royal College of Nursing - RCN		No
RCN Council's report to members on Congress 2016	https://www.rcn.org.uk/-/media/royal-college-of-nursing/documents/publications/2017/april/pub-006022.pdf?la=en	42849.5	Royal College of Nursing - RCN		No
Better for women: Improving the health and wellbeing of girls and women	https://www.rcog.org.uk/globalassets/documents/news/campaigns-and-opinions/better-for-women/better-for-women-full-report.pdf	43798.5	Royal College of Obstetricians and Gynaecologists	Royal College of Obstetricians and Gynaecologists	No
What do the new lockdown rules mean for people with heart conditions?	https://www.bhf.org.uk/informationsupport/heart-matters-magazine/news/coronavirus-and-your-health/what-do-the-new-lockdown-rules-mean-for-people-with-heart-conditions	44022.5	British Heart Foundation	British Heart Foundation	No
Promoting good nutrition : guidance and resources to support the use of 'MUST' across all care settings	https://www.health-ni.gov.uk/sites/default/files/publications/dhssps/promoting-good-nutrition_0.pdf	41605.5	Department of Health		No
AN RCN Toolkit for School Nurses	https://www.rcn.org.uk/-/media/royal-college-of-nursing/documents/publications/2017/august/pub-006316.pdf?la=en	42970.5	Royal College of Nursing - RCN		No
BANS report 2016 artificial nutrition support in the UK 2005-2015	https://www.bapen.org.uk/images/pdfs/reports/bans-report-2016.pdf	42797.5	British Association for Parenteral and Enteral Nutrition (BAPEN)	British Association for Parenteral and Enteral Nutrition (BAPEN)	No
Liver disease - quality standard (QS152)	https://www.nice.org.uk/guidance/qs152	42915.5	National Institute for Health and Care Excellence - NICE		No
Guidelines on caring for people with a learning disability in general hospital settings. Revised June 2018	https://rqia.org.uk/RQIA/files/41/41a812c6-fee8-45ba-81b8-9ed4106cf49a.pdf	43252.5	Guidelines and Audit Implementation Network (GAIN)	Guidelines and Audit Implementation Network (GAIN)	No
Erectile dysfunction | Treatment summary	http://bnf.nice.org.uk/treatment-summary/erectile-dysfunction.html	44029.1	British National Formulary - BNF		No
Fabricated or induced illness by carers (FII): a practical guide for paediatricians	https://www.rcpch.ac.uk/resources/fabricated-or-induced-illness-fii-carers-practical-guide-paediatricians	40087.5	Royal College of Paediatrics and Child Health (RCPCH)	Royal College of Paediatrics and Child Health (RCPCH)	No
Food for thought: mental health and nutrition briefing	https://www.mentalhealth.org.uk/sites/default/files/food-for-thought-mental-health-nutrition-briefing-march-2017.pdf	42795.5	Mental Health Foundation	Mental Health Foundation	No
Maternal and child nutrition - quality standard (QS98)	https://www.nice.org.uk/guidance/qs98	42186.5	National Institute for Health and Care Excellence - NICE		No
Healthy workplaces: improving employee mental and physical health and wellbeing - quality standard (QS147)	https://www.nice.org.uk/guidance/qs147	42797.5	National Institute for Health and Care Excellence - NICE		No
COVID-19 - 'shielding' guidance for children and young people - last updated 31 July 2020	https://www.rcpch.ac.uk/resources/covid-19-shielding-guidance-children-young-people	43936.5	Royal College of Paediatrics and Child Health (RCPCH)	Royal College of Paediatrics and Child Health (RCPCH)	No
Strengthening the health system response to COVID-19	https://www.euro.who.int/en/health-topics/health-emergencies/coronavirus-covid-19/technical-guidance/strengthening-the-health-system-response-to-covid-19	43922.5	WHO Regional Office for Europe (WHO Europe)	WHO Regional Office for Europe (WHO Europe)	No
Future arrangements to secure food standards and safety in Scotland	https://www2.gov.scot/Resource/0039/00391041.pdf	40969.5	Scottish Government	Scottish Government	No
Guide for vitamin D in childhood	https://www.rcpch.ac.uk/resources/vitamin-d-infants-children-young-people-guidance	41548.5	Royal College of Paediatrics and Child Health (RCPCH)	Royal College of Paediatrics and Child Health (RCPCH)	No
Work and coronavirus	https://www.bhf.org.uk/informationsupport/heart-matters-magazine/news/coronavirus-and-your-health/work-and-coronavirus	44025.5	British Heart Foundation	British Heart Foundation	No
Tailoring immunization programmes for seasonal influenza (TIP FLU) : A guide for increasing pregnant women's uptake of seasonal influenza vaccination	https://www.euro.who.int/en/health-topics/disease-prevention/vaccines-and-immunization/publications/2017/tailoring-immunization-programmes-for-seasonal-influenza-tip-flu-a-guide-for-increasing-pregnant-womens-uptake-of-seasonal-influenza-vaccination-2017	42954.5	WHO Regional Office for Europe (WHO Europe)	WHO Regional Office for Europe (WHO Europe)	No
NHS RightCare pathway : diabetes : reasonable adjustments for people with a learning disability who have diabetes	https://www.england.nhs.uk/rightcare/wp-content/uploads/sites/40/2017/11/rightcare-pathway-diabetes-reasonable-adjustments-learning-disability-2.pdf	43060.5	NHS RightCare	NHS RightCare	No
Food for thought: promoting healthy diets among children and young people	http://bmaopac.hosted.exlibrisgroup.com/exlibris/aleph/a23_1/apache_media/7CY7PA145G9D95CXKXVPKPYBP7JS6I.pdf	42186.5	British Medical Association (BMA)	British Medical Association (BMA)	No
Rest, Rehydrate, Refuel: A Resource to Improve the Working Environments for Nursing Staff	https://www.rcn.org.uk/-/media/royal-college-of-nursing/documents/publications/2018/february/pdf-006702.pdf?la=en	43152.5	Royal College of Nursing - RCN		No
Cardiovascular risk assessment and lipid modification - quality standard (QS100)	https://www.nice.org.uk/guidance/qs100	42251.5	National Institute for Health and Care Excellence - NICE		No
Osteoarthritis - quality standard (QS87)	https://www.nice.org.uk/guidance/qs87	42166.5	National Institute for Health and Care Excellence - NICE		No
Eating disorders in the UK: service distribution, service development and training	https://www.rcpsych.ac.uk/docs/default-source/improving-care/better-mh-policy/college-reports/college-report-cr170.pdf?sfvrsn=974722c1_2	40969.5	Royal College of Psychiatrists	Royal College of Psychiatrists	No
America's health rankings : a call to action for individuals and their communities : 2015	http://assets.americashealthrankings.org/app/uploads/2015ahr_annual-v1.pdf	42489.5	American Public Health Association	American Public Health Association	No
COVID-19 - guiding principles for safeguarding partnerships during the pandemic	https://www.rcpch.ac.uk/resources/covid-19-guiding-principles-safeguarding-partnerships-during-pandemic	43966.5	Royal College of Paediatrics and Child Health (RCPCH)	Royal College of Paediatrics and Child Health (RCPCH)	No
Working with Children - Guidance on Good Practice	https://apcp.csp.org.uk/system/files/working_with_children_2016_1.pdf	42644.5	Association of Paediatric Chartered Physiotherapists (APCP)	Association of Paediatric Chartered Physiotherapists (APCP)	No
Physical activity: for NHS staff, patients and carers - quality standard (QS84)	https://www.nice.org.uk/guidance/qs84	42088.5	National Institute for Health and Care Excellence - NICE		No
Blocks: Tools and methodologies to assess integrated care in Europe	http://allcatsrgrey.org.uk/wp/download/governance/integrated_care/2017_blocks_en_0.pdf	42795.5	European Commission	European Commission	No
Mental health in children and young people	https://www.rcn.org.uk/-/media/royal-college-of-nursing/documents/publications/2014/october/pub-003311.pdf?la=en	41932.5	Royal College of Nursing - RCN		No
Clinical governance advice 6 : obtaining valid consent	https://www.rcog.org.uk/globalassets/documents/guidelines/clinical-governance-advice/cga6.pdf	42005.5	Royal College of Obstetricians and Gynaecologists	Royal College of Obstetricians and Gynaecologists	No
Varicose veins in the legs - quality standard (QS67)	https://www.nice.org.uk/guidance/qs67	41865.5	National Institute for Health and Care Excellence - NICE		No
Promoting health and preventing premature mortality in black, Asian and other minority ethnic groups - quality standard (QS167)	https://www.nice.org.uk/guidance/qs167	43231.5	National Institute for Health and Care Excellence - NICE		No
A Strategic Vision for Maternity Services in Wales	https://gov.wales/sites/default/files/publications/2019-03/a-strategic-vision-for-maternity-services-in-wales.pdf	40787.5	Welsh Government	Welsh Government	No
Acute coronary syndromes in adults - quality standard (QS68)	https://www.nice.org.uk/guidance/qs68	41887.5	National Institute for Health and Care Excellence - NICE		No
Secondary prevention after a myocardial infarction - quality standard (QS99)	https://www.nice.org.uk/guidance/qs99	42251.5	National Institute for Health and Care Excellence - NICE		No
Intrapartum care: existing medical conditions and obstetric complications - quality standard (QS192)	https://www.nice.org.uk/guidance/qs192	43889.5	National Institute for Health and Care Excellence - NICE		No
Type 1 diabetes | Treatment summary	http://bnf.nice.org.uk/treatment-summary/type-1-diabetes.html	44029.1	British National Formulary - BNF		No
Multidisciplinary Association for Spinal Cord Injury Professions (MASCIP) guideline for weight management in individuals with spinal cord injury	https://www.mascip.co.uk/wp-content/uploads/2019/10/03-May-2018-Wong-et-al-MASCIP-Weight-Management-Guidelines-for-People-with-a-Spinal-Cord-Injury.pdf	43704.5	Multidisciplinary Association of Spinal Cord	Multidisciplinary Association of Spinal Cord	No
Coronavirus: what it means for you if you have heart or circulatory disease	https://www.bhf.org.uk/informationsupport/heart-matters-magazine/news/coronavirus-and-your-health	44028.5	British Heart Foundation	British Heart Foundation	No
Bipolar disorder in adults - quality standard (QS95)	https://www.nice.org.uk/guidance/qs95	42208.5	National Institute for Health and Care Excellence - NICE		No
Psychosis and schizophrenia in adults - quality standard (QS80)	https://www.nice.org.uk/guidance/qs80	42047.5	National Institute for Health and Care Excellence - NICE		No
Safeguarding Children and Young People: Roles and Competencies for Healthcare Staff	https://www.rcn.org.uk/-/media/royal-college-of-nursing/documents/publications/2019/january/007-366.pdf?la=en	43495.5	Royal College of Nursing - RCN		No
COVID-19 - guidance for acute settings - last updated 18 June 2020	https://www.rcpch.ac.uk/resources/covid-19-guidance-acute-settings	43929.5	Royal College of Paediatrics and Child Health (RCPCH)	Royal College of Paediatrics and Child Health (RCPCH)	No
Diabetes in children and young people - quality standard (QS125)	https://www.nice.org.uk/guidance/qs125	42565.5	National Institute for Health and Care Excellence - NICE		No
COVID-19 - guidance for community settings - last updated 24 July 2020	https://www.rcpch.ac.uk/resources/covid-19-guidance-community-settings	43929.5	Royal College of Paediatrics and Child Health (RCPCH);British Association for Community Child Health (BACCH)	Royal College of Paediatrics and Child Health (RCPCH);British Association for Community Child Health (BACCH)	No
Alcohol: preventing harmful use in the community - quality standard (QS83)	https://www.nice.org.uk/guidance/qs83	42088.5	National Institute for Health and Care Excellence - NICE		No
The hospital management of hypoglycaemia in adults with diabetes mellitus	https://diabetes-resources-production.s3-eu-west-1.amazonaws.com/diabetes-storage/migration/pdf/JBDS%2520hypoglycaemia%2520position%2520%282013%29.pdf	41518.5	Diabetes UK	Diabetes UK	No
Diabetes UK - Annual report 2016	https://diabetes-resources-production.s3-eu-west-1.amazonaws.com/diabetes-storage/2017-08/Annual_Report_2016.pdf	42914.5	Diabetes UK	Diabetes UK	No
Getting it Right for Children and Young People	https://www.rcn.org.uk/-/media/royal-college-of-nursing/documents/publications/2017/december/pub-006507.pdf?la=en	43073.5	Royal College of Nursing - RCN		No
Chronic heart failure in adults - quality standard (QS9)	https://www.nice.org.uk/guidance/qs9	40723.5	National Institute for Health and Care Excellence - NICE		No
Stratification of clinical risk in pregnancy National Guideline Number: 23	https://assets.gov.ie/73235/33cfd1c664854cc8a8d8cd741b874e78.pdf	43942.5	Department of Health Ireland (An Roinn Slainte)	Department of Health Ireland (An Roinn Slainte)	No
Diabetes in pregnancy - quality standard (QS109)	https://www.nice.org.uk/guidance/qs109	42388.5	National Institute for Health and Care Excellence - NICE		No
COVID-19 - resuscitation guide	https://www.rcpch.ac.uk/resources/covid-19-resuscitation-guide	43978.5	Royal College of Paediatrics and Child Health (RCPCH)	Royal College of Paediatrics and Child Health (RCPCH)	No
Our data-driven future in healthcare: people and partnerships at the heart of health-related technologies	https://acmedsci.ac.uk/file-download/74634438	43433.5	Academy of Medical Sciences	Academy of Medical Sciences	No
Transforming European food and drink policies for cardiovascular health	http://www.ehnheart.org/component/attachments/attachments.html?task=attachment&id=2636	43007.5	European Heart Network	European Heart Network	No
Bipolar disorder, psychosis and schizophrenia in children and young people - quality standard (QS102)	https://www.nice.org.uk/guidance/qs102	42292.5	National Institute for Health and Care Excellence - NICE		No
Dementia, disability and frailty in later life â€“ mid-life approaches to delay or prevent onset : guidance (NG16)	https://www.nice.org.uk/guidance/ng16	42297.5	National Institute for Health and Care Excellence - NICE		No
Dyspepsia and gastroâ€‘oesophageal reflux disease in adults - quality standard (QS96)	https://www.nice.org.uk/guidance/qs96	42208.5	National Institute for Health and Care Excellence - NICE		No
Patient information on coronavirus	https://www.bhf.org.uk/for-professionals/healthcare-professionals/coronavirus-covid-19/patient-information	43938.5	British Heart Foundation	British Heart Foundation	No
Guidelines for the rehabilitation of patients with metastatic spinal cord compression (MSCC). Assessment and care provision by occupational therapists and physiotherapists in the acute sector	https://rqia.org.uk/RQIA/files/cb/cba33182-deab-46ae-acd1-d27279d9847c.pdf	41640.5	Guidelines and Audit Implementation Network (GAIN)	Guidelines and Audit Implementation Network (GAIN)	No
COVID-19: adult social care risk reduction framework	https://www.gov.uk/government/publications/coronavirus-covid-19-reducing-risk-in-adult-social-care/covid-19-adult-social-care-risk-reduction-framework	44022.5	Department of Health		No
Care of the critically ill woman in childbirth; enhanced maternal care	https://www.rcoa.ac.uk/sites/default/files/documents/2019-09/EMC-Guidelines2018.pdf	43327.5	Royal College of Anaesthetists (RCoA)	Royal College of Anaesthetists (RCoA)	No
No health without public mental health: The case for action (PS04/2010 Oct 2010)	https://www.rcpsych.ac.uk/docs/default-source/improving-care/better-mh-policy/position-statements/ps04_2010.pdf?sfvrsn=b7316b7_4	40472.2	Royal College of Psychiatrists - RCPsych		No
Diabetes in adults - quality standard (QS6)	https://www.nice.org.uk/guidance/qs6	40632.5	National Institute for Health and Care Excellence - NICE		No
Physical activity guidelines: UK Chief Medical Officers' report	https://assets.publishing.service.gov.uk/government/uploads/system/uploads/attachment_data/file/829841/uk-chief-medical-officers-physical-activity-guidelines.pdf	43717.5	Department of Health	Department of Health	Yes	No- Physical Activity Guidelines	Duplicated in previous search
Health inequalities	http://www.rcgp.org.uk/-/media/Files/Policy/A-Z-policy/2015/Health-Inequalities.ashx?la=en	42125.5	Royal College of General Practitioners (RCGP)	Royal College of General Practitioners (RCGP)	No
Nuclear Cardiology: Its Role in Cost Effective Care : IAEA Human Health Series 18	http://www-pub.iaea.org/MTCD/Publications/PDF/Pub1516_web.pdf	40926.5	International Atomic Energy Agency	International Atomic Energy Agency	No
Safeguarding children and young people: Every psychologist's responsibility	https://www.bps.org.uk/sites/www.bps.org.uk/files/Policy/Policy - Files/Safeguarding Children and Young People (June 2018).pdf	43252.5	British Psychological Society	British Psychological Society	No
Pregnancy research review : policy report	https://www.rand.org/content/dam/rand/pubs/research_reports/RR4300/RR4340/RAND_RR4340.pdf	43843.5	RAND Europe	RAND Europe	No
Eatwell guide	https://gov.wales/sites/default/files/publications/2019-02/eatwell-guide.pdf	43378.5	Welsh Government		Yes	No- Eatwell Guide	Duplicated in previous search
An RCN toolkit for school nurses	https://www.rcn.org.uk/-/media/royal-college-of-nursing/documents/publications/2014/january/pub-003223.pdf?la=en	41648.5	Royal College of Nursing - RCN		No
Chronic kidney disease in adults: assessment and management : guidance (CG182)	https://www.nice.org.uk/guidance/cg182	41843.5	National Institute for Health and Care Excellence - NICE		No
Physical activity: walking and cycling : guidance (PH41)	https://www.nice.org.uk/guidance/ph41	41241.5	National Institute for Health and Care Excellence - NICE		No
Smokers and Overweight Patients: Soft targets for NHS savings? (RCSENG - Communications - 2016)	https://www.rcseng.ac.uk/-/media/files/rcs/library-and-publications/non-journal-publications/smokers-and-overweight-patients--soft-targets-for-nhs-savings.pdf	42482.4	Royal College of Surgeons - RCS		No
Myocardial infarction: cardiac rehabilitation and prevention of further cardiovascular disease : guidance (CG172)	https://www.nice.org.uk/guidance/cg172	41591.5	National Institute for Health and Care Excellence - NICE		No
Staying safe as lockdown eases	https://www.bhf.org.uk/informationsupport/heart-matters-magazine/news/coronavirus-and-your-health/staying-safe-as-lockdown-eases	44014.5	British Heart Foundation	British Heart Foundation	No
Ethics framework for use in acute paediatric settings during COVID-19 pandemic	https://www.rcpch.ac.uk/resources/ethics-framework-use-acute-paediatric-settings-during-covid-19-pandemic	43937.5	Royal College of Paediatrics and Child Health (RCPCH)	Royal College of Paediatrics and Child Health (RCPCH)	No
SMI B 44: investigation of orthopaedic implant associated infections	https://assets.publishing.service.gov.uk/government/uploads/system/uploads/attachment_data/file/504319/B_44i2.pdf	42430.5	Public Health England - PHE	Public Health England	No
Postnatal care - quality standard (QS37)	https://www.nice.org.uk/guidance/qs37	41471.5	National Institute for Health and Care Excellence - NICE		No
Behaviour change: individual approaches : guidance (PH49)	https://www.nice.org.uk/guidance/ph49	41641.5	National Institute for Health and Care Excellence - NICE		No
ACG Clinical Guideline: Diagnosis and Management of Barrett's Esophagus	https://journals.lww.com/ajg/Fulltext/2016/01000/ACG_Clinical_Guideline__Diagnosis_and_Management.17.aspx	42370.5	American College of Gastroenterology		No
Fresh Start: a framework for healthy and sustainable diets: policy options review	http://ukhealthforum.org.uk/wp-content/uploads/2019/01/UKHF_policy_options_review_FINAL.pdf	43363.5	UK Health Forum	UK Health Forum	Yes	No
Malnutrition matters : meeting quality standards in nutritional care	https://www.bapen.org.uk/pdfs/bapen_pubs/bapen-toolkit-for-commissioners-and-providers.pdf	41240.5	British Association for Parenteral and Enteral Nutrition (BAPEN)	British Association for Parenteral and Enteral Nutrition (BAPEN)	No
BOB CAT : a large-scale review and delphi consensus for management of Barrett's Esophagus with no dysplasia, indefinite for, or low-grade dysplasia	https://www.ncbi.nlm.nih.gov/pmc/articles/PMC4436697/	42108.5	Barrettâ€™s Dysplasia Cancer Task Force (BADCAT)	Barrettâ€™s Dysplasia Cancer Task Force (BADCAT)	No
Oral health: local authorities and partners : guidance (PH55)	https://www.nice.org.uk/guidance/ph55	41934.5	National Institute for Health and Care Excellence - NICE		No
The psychiatric management of autism in adults	https://www.rcpsych.ac.uk/docs/default-source/improving-care/better-mh-policy/college-reports/college-report-cr228.pdf?sfvrsn=c64e10e3_2	44027.4	Royal College of Psychiatrists - RCPsych		No
Venous thromboembolism in over 16s: reducing the risk of hospital-acquired deep vein thrombosis or pulmonary embolism : guidance (NG89)	https://www.nice.org.uk/guidance/ng89	43180.5	National Institute for Health and Care Excellence - NICE		No
Working with communities, developing communities : guidance for primary care	http://www.rcgp.org.uk/policy/~/media/Files/CfC/Working%20With%20Communities%20Developing%20Communities.ashx	41334.5	Royal College of General Practitioners (RCGP)	Royal College of General Practitioners (RCGP)	No
BAP guidelines on the management of weight gain, metabolic disturbances and cardiovascular risk associated with psychosis and antipsychotic drug treatment	https://www.bap.org.uk/pdfs/BAP_Guidelines-Metabolic.pdf	42492.5	British Association for Psychopharmacology	British Association for Psychopharmacology	No
Continuous subcutaneous insulin infusion for the treatment of diabetes mellitus - guidance (TA151)	https://www.nice.org.uk/guidance/ta151	39652.5	National Institute for Health and Care Excellence - NICE		No
Physical activity: exercise referral schemes : guidance (PH54)	https://www.nice.org.uk/guidance/ph54	41906.5	National Institute for Health and Care Excellence - NICE		No
Delivering healthy communities: good practice note 5	https://www.bromsgrove.gov.uk/media/751968/CD-1010-GPGN5-Delivering-Healthy-Communities.pdf	39983.5	Royal Town Planning Institute (RTPI)	Royal Town Planning Institute (RTPI)	No
Management of adults with diabetes on the haemodialysis unit	https://renal.org/wp-content/uploads/2017/07/jbds-ip-management-of-adults-with-diabetes-on-the-haemodialysis-unit-1.pdf	42461.5	Renal Association	Renal Association	No
COVID-19 - guidance for neonatal settings - last updated 13 July 2020	https://www.rcpch.ac.uk/resources/covid-19-guidance-neonatal-settings	43929.5	Royal College of Paediatrics and Child Health (RCPCH);British Association of Perinatal Medicine	Royal College of Paediatrics and Child Health (RCPCH);British Association of Perinatal Medicine	No
Human growth hormone (somatropin) for the treatment of growth failure in children - guidance (TA188)	https://www.nice.org.uk/guidance/ta188	40324.5	National Institute for Health and Care Excellence - NICE		No
Guidelines on the management of sexual problems in men: the role of androgens	https://www.endocrinology.org/media/1454/10-12-01_uk-guidelines-androgens-male.pdf	40513.5	Society for Endocrinology	Society for Endocrinology	No
Clinical guide for the management of critical care for adults with COVID-19 during the Coronavirus pandemic Version 3	https://static1.squarespace.com/static/5e6613a1dc75b87df82b78e1/t/5ef5b30b967a5040b6e33363/1593160462980/AdultCriticalCare-COVID-19.pdf	44004.5	Royal College of Anaesthetists (RCoA);Faculty of Intensive Care Medicine;Intensive Care Society;Association of Anaesthetists	Royal College of Anaesthetists (RCoA);Faculty of Intensive Care Medicine;Intensive Care Society;Association of Anaesthetists	No
COVID-19 - clinical management of children admitted to hospital with suspected COVID-19 - last updated 29 May 2020	https://www.rcpch.ac.uk/resources/covid-19-clinical-management-children-admitted-hospital-suspected-covid-19	43938.5	Royal College of Paediatrics and Child Health (RCPCH)	Royal College of Paediatrics and Child Health (RCPCH)	No
Research Report 2010-2011 (RCSENG - Research - 2010)	https://www.rcseng.ac.uk/-/media/files/rcs/library-and-publications/non-journal-publications/research-report-20102011.pdf	40190.1	Royal College of Surgeons - RCS		No
Vitamin D: supplement use in specific population groups : guidance (PH56)	https://www.nice.org.uk/guidance/ph56	41969.5	National Institute for Health and Care Excellence - NICE		No
A safe system framework for recognising and responding to children at risk of deterioration	https://www.rcpch.ac.uk/resources/safe-system-framework-children-risk-deterioration	42552.5	Royal College of Paediatrics and Child Health (RCPCH);NHS Improvement	Royal College of Paediatrics and Child Health (RCPCH);NHS Improvement	No
FSRH Clinical Guideline: Contraception for Women Aged over 40 Years (August 2017, amended September 2019)	https://www.fsrh.org/standards-and-guidance/documents/fsrh-guidance-contraception-for-women-aged-over-40-years-2017/fsrh-guideline-contraception-aged-over-40-sep-2019.pdf	43734.5	Faculty of Sexual and Reproductive Healthcare		No
SMI B 28: investigation of genital tract and associated specimens	https://assets.publishing.service.gov.uk/government/uploads/system/uploads/attachment_data/file/611011/B_28i4.6.pdf	42851.5	Public Health England - PHE	Public Health England	No
Canagliflozin in combination therapy for treating typeÂ 2 diabetes - guidance (TA315)	https://www.nice.org.uk/guidance/ta315	41815.5	National Institute for Health and Care Excellence - NICE		No
Report on the State of Children's Oral Health (FDS - 2015)	https://www.rcseng.ac.uk/-/media/files/rcs/about-rcs/government-relations-consultation/childrens-oral-health-report-final.pdf	42010.1	Royal College of Surgeons - RCS		No
Guideline 158: British guideline on the management of asthma - Full guideline	https://www.sign.ac.uk/media/1048/sign158.pdf	43647.5	Scottish Intercollegiate Guidelines Network (SIGN)	Scottish Intercollegiate Guidelines Network (SIGN)	No
Maternal and child nutrition : guidance (PH11)	https://www.nice.org.uk/guidance/ph11	39533.5	National Institute for Health and Care Excellence - NICE		No
RCN Safety Representative's Handbook	https://www.rcn.org.uk/-/media/royal-college-of-nursing/documents/publications/2019/november/007-097.pdf?la=en	43796.5	Royal College of Nursing - RCN		No
Young-onset dementia in mental health services CR217, October 2018	https://www.rcpsych.ac.uk/docs/default-source/improving-care/better-mh-policy/college-reports/college-report-cr217.pdf?sfvrsn=31e04d9f_2	43378.1	Royal College of Psychiatrists - RCPsych		No
The provison of services for patients with vascular disease 2018	https://www.vascularsociety.org.uk/_userfiles/pages/files/Document Library/VS 2018 Final.pdf	43434.5	Vascular Society of Great Britain and Ireland	Vascular Society of Great Britain and Ireland	No
EASL clinical practice guidelines : management of HFE hemochromatosis	https://easl.eu/wp-content/uploads/2018/10/Hemochromatosis-English-report.pdf	40268.5	European Association for the Study of the Liver	European Association for the Study of the Liver	No
Physical activity Action plan: 'creating an active Wales'	https://gov.wales/sites/default/files/publications/2019-06/creating-an-active-wales.pdf	41981.5	Welsh Government	Welsh Government	No
Fit for the Future â€“ Public Health People: A review of the public health workforce	https://www.gov.uk/government/uploads/system/uploads/attachment_data/file/524599/Fit_for_the_Future_Report.pdf	42510.5	Public Health England - PHE	Public Health England	No
Public Health White Paper	https://www.rcn.org.uk/-/media/royal-college-of-nursing/documents/publications/2011/march/pub-004110.pdf?la=en	40633.5	Royal College of Nursing - RCN		No
FSRH Clinical Guideline: Contraceptive Choices for Women with Cardiac Disease (June 2014)	https://www.fsrh.org/standards-and-guidance/documents/ceu-guidance-contraceptive-choices-for-women-with-cardiac/ceuguidancecontraceptivechoiceswomencardiacdisease.pdf	41791.5	Faculty of Sexual and Reproductive Healthcare		No
Anaesthetic practice in the independent sector 2018	https://anaesthetists.org/Portals/0/PDFs/Guidelines%20PDFs/Guidelines_Anaesthetic_practice_in_the_independent_sector_2018.pdf?ver=2019-02-11-134322-550&timestamp=1549892606440&ver=2019-02-11-134322-550&timestamp=1549892606440	43346.5	Association of Anaesthetists	Association of Anaesthetists	No
Taking a new line on drugs	https://www.rsph.org.uk/asset/82BE8082-80DE-4F0C-9BB17AC880E5650B.8BB3BF33-97EF-413D-9E0C603122600B13/	42579.5	Royal Society for Public Health	Royal Society for Public Health	No
A step by step guide for GP practices : annual health checks for people with a learning disability	http://www.rcgp.org.uk/learningdisabilities/~/media/Files/CIRC/CIRC-76-80/CIRCA%20StepbyStepGuideforPracticesOctober%2010.ashx	40461.5	Royal College of General Practitioners (RCGP)	Royal College of General Practitioners (RCGP)	No
The value and contribution of nursing to public health in the UK	https://www.rcn.org.uk/-/media/royal-college-of-nursing/documents/publications/2016/february/pub-005497.pdf?la=en	42401.5	Royal College of Nursing - RCN		No
Standards of care for children and young people with juvenile idiopathic arthritis	http://arma.uk.net/wp-content/uploads/pdfs/Juvenile%20Idiopathic%20Arthritis.pdf	40269.5	British Society for Paediatric and Adolescent Rheumatology (BSPAR)	British Society for Paediatric and Adolescent Rheumatology (BSPAR)	No
Whole blood and component donor selection guidelines. Edition 203 - Published 1 June 2010. Release 42 - Published 17 September 2018	https://www.transfusionguidelines.org/export/dsg/dsg-wb-pdf/203/42/01/dsg-wb_203_42_01.pdf	43360.5	UK Blood Transfusion and Tissue Transplantation Services (UKBTS)	UK Blood Transfusion and Tissue Transplantation Services (UKBTS)	No
Implantable cardioverter defibrillators and cardiac resynchronisation therapy for arrhythmias and heart failure - guidance (TA314)	https://www.nice.org.uk/guidance/ta314	41815.5	National Institute for Health and Care Excellence - NICE		No
Unintentional injuries: prevention strategies for under 15s : guidance (PH29)	https://www.nice.org.uk/guidance/ph29	40506.5	National Institute for Health and Care Excellence - NICE		No
Surgical Research Report 2015-16 (RCSENG - Research - 2015)	https://www.rcseng.ac.uk/-/media/files/rcs/library-and-publications/non-journal-publications/surgical-research-report-2015_web.pdf	42145.2	Royal College of Surgeons - RCS		No
Guidelines for professional ultrasound practice	https://www.sor.org/sites/default/files/document-versions/scor_bmus_guidelines_-_16.12.19_final.pdf	43809.5	Society of Radiographers (SCoR)	Society of Radiographers (SCoR)	No
International evidence-based guideline for the assessment and management of polycystic ovary syndrome 2018	https://www.monash.edu/__data/assets/pdf_file/0004/1412644/PCOS_Evidence-Based-Guidelines_20181009.pdf	43313.5	European Society of Human Reproduction and Embryology	European Society of Human Reproduction and Embryology	No
The national influenza immunisation programme 2018 to 2019 (WHC/2018/023)	https://gov.wales/sites/default/files/publications/2019-06/the-national-influenza-immunisation-programme-2018-19.pdf	43257.5	Welsh Government		No
Physicians on the front line : the medical workforce in Wales in 2016	https://www.rcplondon.ac.uk/file/5418/download?token=_KCt0EPs	42691.5	Royal College of Physicians (RCP)	Royal College of Physicians (RCP)	No
Managing transitions when the patient has an eating disorder (CR208 Nov 2017)	https://www.rcpsych.ac.uk/docs/default-source/improving-care/better-mh-policy/college-reports/college-report-cr208.pdf?sfvrsn=ace4d5db_2	43067.5	Royal College of Psychiatrists - RCPsych		No
Continuous positive airway pressure for the treatment of obstructive sleep apnoea/hypopnoea syndrome - guidance (TA139)	https://www.nice.org.uk/guidance/ta139	39533.5	National Institute for Health and Care Excellence - NICE		No
Consultant advisory book : helping consultants get things right	https://www.boa.ac.uk/uploads/assets/df1b9a27-b8fd-4072-887c1d29c77d36ed/consultant-advisory-book.pdf	41978.5	British Orthopaedic Association (BOA)	British Orthopaedic Association (BOA)	No
High quality women's health care : a proposal for change	https://www.rcog.org.uk/globalassets/documents/guidelines/highqualitywomenshealthcareproposalforchange.pdf	40724.5	Royal College of Obstetricians and Gynaecologists	Royal College of Obstetricians and Gynaecologists	No
The national influenza immunisation programme 2019 to 2020 (WHC/2019/015)	https://gov.wales/sites/default/files/publications/2019-06/the-national-influenza-immunisation-programme-2019-2020.pdf	43571.5	Welsh Government		No
Exercise for life: physical activity in health and disease.	http://www.fsem.ac.uk/wp-content/uploads/2018/05/Exercise-for-Life.pdf	41060.5	Royal College of Physicians (RCP);Faculty of Sport and Exercise Medicine (FSEM)	Royal College of Physicians (RCP);Faculty of Sport and Exercise Medicine (FSEM)	No
Diabetes and pregnancy : an Endocrine Society clinical practice guideline	https://academic.oup.com/jcem/article/98/11/4227/2834745	41579.5	Endocrine Society	Endocrine Society	No
Using Routinely Collected Data to Inform Pharmaceutical Policies - Analytical Report for OECD and EU countriesSearch for available translations of the preceding linkâ€¢â€¢â€¢	https://ec.europa.eu/health/sites/health/files/policies/docs/2019_collecteddata_pharmaceuticalpolicies_report_en.pdf	43524.5	European Commission	European Commission	No
Living donor kidney transplantation: 3rd edition	https://bts.org.uk/wp-content/uploads/2016/09/19_BTS_RA_Living_Donor_Kidney-1.pdf	42186.5	British Transplantation Society;Renal Association	British Transplantation Society;Renal Association	No
FSRH Clinical Guideline: Emergency Contraception (March 2017, amended December 2017)	https://www.fsrh.org/standards-and-guidance/documents/ceu-clinical-guidance-emergency-contraception-march-2017/fsrh-guideline-emergency-contraception-dec-2017.pdf	43070.5	Faculty of Sexual and Reproductive Healthcare		No
Standards for infusion therapy	https://www.rcn.org.uk/-/media/royal-college-of-nursing/documents/publications/obselete/005704.pdf?la=en	42716.5	Royal College of Nursing - RCN		No
Guidelines for living donor kidney transplantation 4th edition	https://bts.org.uk/wp-content/uploads/2018/07/FINAL_LDKT-guidelines_June-2018.pdf	43160.5	British Transplantation Society;Renal Association	British Transplantation Society;Renal Association	No
A healthier, happier and fairer Wales: our strategic plan 2015-2018	http://www2.nphs.wales.nhs.uk:8080/PHWPapersDocs.nsf/($all)/52C18E8E3B3B60F080257E2700508245/$file/Public Health Wales IMTP 1516-1718 v1 010415.pdf	42095.5	Public Health Wales	Public Health Wales	No
Physical activity policies for cardiovascular health	http://www.ehnheart.org/component/attachments/attachments.html?task=attachment&id=3119	43851.5	European Heart Network	European Heart Network	No
Clinical Guidelines and Integrated Care Pathways for the Oral Health Care of People with Learning Disabilities (FDS - 2012)	https://www.rcseng.ac.uk/-/media/files/rcs/library-and-publications/non-journal-publications/guidelines_peoplewithlearningdisabilities_2012.pdf	41066.3	Royal College of Surgeons - RCS		No
Clinical Guidelines and Integrated Care Pathways for the Oral Health Care of People with Learning Disabilities 2012	https://www.rcseng.ac.uk/-/media/files/rcs/fds/publications/bsd-guidelines-web.pdf	41066.3	Faculty of Dental Surgery		No
Clinical guidelines and integrated care pathways for the oral health care of people with learning disabilities 2012	http://www.bsdh.org/documents/pBSDH_Clinical_Guidelines_PwaLD_2012.pdf	41101.5	British Society for Disability and Oral Health	British Society for Disability and Oral Health	No
Drug-eluting stents for the treatment of coronary artery disease - guidance (TA152)	https://www.nice.org.uk/guidance/ta152	39652.5	National Institute for Health and Care Excellence - NICE		No
Stroke delivery plan 2017 to 2020	https://gov.wales/sites/default/files/publications/2018-12/stroke-delivery-plan-2017-to-2020.pdf	42767.5	Welsh Government		No
An Integrated Career and Competency Framework for Children and Young People's Endocrine Nurse Specialists	https://www.rcn.org.uk/-/media/royal-college-of-nursing/documents/publications/2019/october/007-287.pdf?la=en	43747.5	Royal College of Nursing - RCN		No
The state of play: rheumatology in Wales	https://www.nras.org.uk/data/files/Publications/BSR%20NRAS%20Wales%20Report%2016.pdf	42705.5	British Society for Rheumatology (BSR)	British Society for Rheumatology (BSR)	No
Sustainability in Ophthalmology	https://www.rcophth.ac.uk/wp-content/uploads/2014/11/2013_PROF_222_Sustainability-in-Ophthalmology-May-2013.pdf	41397.3	Royal College of Ophthalmologists		No
Our invisible addicts (2nd edition)	https://www.rcpsych.ac.uk/docs/default-source/improving-care/better-mh-policy/college-reports/college-report-cr211.pdf?sfvrsn=820fe4bc_2	43166.5	Royal College of Psychiatrists	Royal College of Psychiatrists	No
Admissions avoidance and diabetes: guidance for clinical commissioning groups and clinical teams	https://diabetes-resources-production.s3-eu-west-1.amazonaws.com/diabetes-storage/migration/pdf/admissions-avoidance-diabetes-0114.pdf	41609.5	Diabetes UK	Diabetes UK	No
Diabetes Canada 2018 clinical practice guidelines for the prevention and management of diabetes in Canada	http://guidelines.diabetes.ca/docs/CPG-2018-full-EN.pdf	43191.5	Diabetes Canada	Diabetes Canada	No
Substance misuse strategy 2008 to 2018	https://gov.wales/sites/default/files/publications/2019-02/the-substance-misuse-strategy-for-wales-2008-2018.pdf	39448.5	Welsh Government		No
Guideline 150: Cardiac rehabilitation - Full guideline	https://www.sign.ac.uk/media/1047/sign150.pdf	42917.5	Scottish Intercollegiate Guidelines Network (SIGN)	Scottish Intercollegiate Guidelines Network (SIGN)	No
Leading change, adding value: a framework for nursing, midwifery and care staff	https://www.england.nhs.uk/wp-content/uploads/2016/05/nursing-framework.pdf	42508.5	NHS England	NHS England	No
Omalizumab for treating severe persistent allergic asthma - guidance (TA278)	https://www.nice.org.uk/guidance/ta278	41388.5	National Institute for Health and Care Excellence - NICE		No
Making the economic case for investing in health systems : what is the evidence that health systems advance economic and fiscal objectives?	https://www.euro.who.int/__data/assets/pdf_file/0010/380728/pb-tallinn-01-eng.pdf?ua=1	43335.5	European Observatory on Health Systems and Policies;WHO Regional Office for Europe (WHO Europe)	European Observatory on Health Systems and Policies;WHO Regional Office for Europe (WHO Europe)	No
The lesbian, gay, bisexual and trans public health outcomes framework companion document	https://www.london.gov.uk/sites/default/files/LGBT%20Public%20Health%20Outcomes%20Framework%20Companion%20Doc.pdf	41486.5	Lesbian and Gay Foundation	Lesbian and Gay Foundation	No
Planning national radiotherapy services: a practical tool : IAEA Human Health Series 14	http://www-pub.iaea.org/MTCD/Publications/PDF/Pub1462_web.pdf	40513.5	International Atomic Energy Agency	International Atomic Energy Agency	No
EASLâ€“EORTC clinical practice guidelines: management of hepatocellular carcinoma	https://easl.eu/wp-content/uploads/2018/10/Hepatocellular-Carcinoma-English-Report.pdf	40999.5	European Association for the Study of the Liver	European Association for the Study of the Liver	No
Peginterferon alfa and ribavirin for treating chronic hepatitisÂ C in children and young people - guidance (TA300)	https://www.nice.org.uk/guidance/ta300	41605.5	National Institute for Health and Care Excellence - NICE		No
Commissioning guidance for rehabilitation	https://www.england.nhs.uk/wp-content/uploads/2016/04/rehabilitation-comms-guid-16-17.pdf	42461.5	NHS England	NHS England	No
Suffering in silence: age inequality in older people's mental health care CR221, November 2018	https://www.rcpsych.ac.uk/docs/default-source/improving-care/better-mh-policy/college-reports/college-report-cr221.pdf?sfvrsn=bef8f65d_2	43423.5	Royal College of Psychiatrists - RCPsych		No
Diabetic Retinopathy Guidelines 2012	https://www.rcophth.ac.uk/wp-content/uploads/2014/12/2013-SCI-301-FINAL-DR-GUIDELINES-DEC-2012-updated-July-2013.pdf	41479.1	Royal College of Ophthalmologists		No
Management of Cervical Cancer: Strategies for Limited-resource Centres - A Guide for Radiation Oncologists : IAEA Human Health Reports 6	http://www-pub.iaea.org/MTCD/Publications/PDF/Pub1556_web.pdf	41456.5	International Atomic Energy Agency	International Atomic Energy Agency	No
Food and nutrition in care homes for older people: best practice guidance. Draft	https://gov.wales/sites/default/files/consultations/2019-07/food-and-nutrition-in-care-homes-for-older-people.pdf	43647.5	Social Care Collection	Welsh Government	No
An official American Thoracic Society/European Respiratory Society statement : key concepts and advances in pulmonary rehabilitation	https://doi.org/10.1164/rccm.201309-1634ST	41562.5	European Respiratory Society - ERS	European Respiratory Society (ERS);American Thoracic Society	No
Road safety	https://publications.parliament.uk/pa/cm201213/cmselect/cmtran/506/506.pdf	41098.5	House of Commons	House of Commons	No
Prescribing anti-epileptic drugs for people with epilepsy and intellectual disabilityÂ (CR206 Oct 2017)	https://www.rcpsych.ac.uk/docs/default-source/improving-care/better-mh-policy/college-reports/college-report-cr206.pdf?sfvrsn=4db7a660_2	43010.5	Royal College of Psychiatrists - RCPsych		No
The National Osteoporosis Foundation's position statement on peak bone mass development and lifestyle factors: a systematic review and implementation recommendations	https://link.springer.com/article/10.1007%2Fs00198-015-3440-3	42408.5	National Osteoporosis Foundation	National Osteoporosis Foundation	No
Food and nutrition for older people in care homes	https://gov.wales/sites/default/files/publications/2019-12/food-and-nutrition-care-homes-older-people-guidance-complete.pdf	43810.5	Welsh Government		No
Preferred practice pattern : comprehensive adult medical eye evaluation	https://www.aaojournal.org/article/S0161-6420(15)01269-5/pdf	42370.5	American Academy of Ophthalmology	American Academy of Ophthalmology	No
Nuclear Cardiology: Guidance on the Implementation of SPECT Myocardial Perfusion Imaging	http://www-pub.iaea.org/MTCD/Publications/PDF/Pub1753web.pdf	42614.5	International Atomic Energy Agency	International Atomic Energy Agency	No
Food and nutrition in care homes for older people: standards, guidelines and menu planning	https://gov.wales/sites/default/files/publications/2019-12/food-and-nutrition-care-homes-older-people-standards-guidelines-and-menu-planning.pdf	43810.5	Welsh Government		No
Bowel Care	https://www.rcn.org.uk/-/media/royal-college-of-nursing/documents/publications/2019/september/007-522.pdf?la=en	43719.5	Royal College of Nursing - RCN		No
Guidance for commissioners of financially, environmentally, and socially sustainable mental health services	https://www.jcpmh.info/wp-content/uploads/jcpmh-sustainable-guide.pdf	42304.5	Joint Commissioning Panel for Mental Health		No
Food in hospitals : national catering and nutrition specification for food and fluid provision in hospitals in Scotland	https://www2.gov.scot/resource/doc/229423/0062185.pdf	42451.5	Scottish Government	Scottish Government	No
Substance misuse treatment: health and wellbeing	https://gov.wales/sites/default/files/publications/2019-02/substance-misuse-treatment-framework-health-and-wellbeing-compendium.pdf	41460.5	Welsh Government		No
Radiotherapy in Palliative Cancer Care: Development and Implementation : IAEA Human Health Reports 2	http://www-pub.iaea.org/MTCD/Publications/PDF/Pub1388_web.pdf	40940.5	International Atomic Energy Agency	International Atomic Energy Agency	No
EASL clinical practice guidelines : management of hepatocellular carcinoma.	https://easl.eu/wp-content/uploads/2018/10/EASL-CPG-Management-of-hepatocellular-carcinoma-.pdf	43191.5	European Association for the Study of the Liver	European Association for the Study of the Liver	No
Food and nutrition for childcare settings	https://gov.wales/sites/default/files/publications/2019-03/190313-nutrition-guidance-complete.pdf	43433.5	Welsh Government		No
National clinical guideline for stroke : 5th edition	https://www.strokeaudit.org/SupportFiles/Documents/Guidelines/2016-National-Clinical-Guideline-for-Stroke-5t-(1).aspx	42646.5	Royal College of Physicians (RCP)	Royal College of Physicians (RCP)	No
Our community : our covenant improving the delivery of local covenant pledges - 2nd edition	http://www.fim-trust.org/wp-content/uploads/our-community-our-covenant-improving-delivery-local-covenant-pledges.pdf	42375.5	Shared Intelligence	Shared Intelligence	No
Dosimetry in diagnostic radiology for paediatric patients : IAEA Human Health Series 24	http://www-pub.iaea.org/MTCD/Publications/PDF/Pub1609_web.pdf	41609.5	International Atomic Energy Agency	International Atomic Energy Agency	No
Guided intraoperative scintigraphic tumour targeting (GOSTT); implementing advanced hybrid molecular imaging and non-imaging probes for advanced cancer management : IAEA Human Health Series 29	http://www-pub.iaea.org/MTCD/Publications/PDF/Pub1648web-19833477.pdf	41974.5	International Atomic Energy Agency	International Atomic Energy Agency	No
Preventing venous thromboembolic disease in patients undergoing elective hip and knee arthroplasty	https://www.aaos.org/globalassets/quality-and-practice-resources/vte/vte_full_guideline_10.31.16.pdf	40809.5	American Academy of Orthopaedic Surgeons	American Academy of Orthopaedic Surgeons	No
Guidelines for prevention and treatment of opportunistic infections in HIV-infected adults and adolescents	https://aidsinfo.nih.gov/contentfiles/lvguidelines/adult_oi.pdf	43872.5	Infectious Diseases Society of America	Infectious Diseases Society of America	No
OPEN GREY
Document Title	Url	Doc type	Author	Year	Potentially relevant?	Relevanet after 2nd screen?
Vitamin D Status: Lifestyle and Dietary Determinants and Implications for Health	http://www.opengrey.eu/item/display/10068/948881	Thesis	Barnes, Maria S ;	2007	No
The incidence and mediating links between adverse psychosocial and lifestyle behaviours, in Pre-Diabetes, and post diagnosis of Type 2 Diabetes Mellitus: a lifespan continuum perspective	http://www.opengrey.eu/item/display/10068/1007912	Thesis	Kirby, Karen	2013	No
297 total
283 after 13 duplicates removed

## Sheet: 6. DS 2
Database	Title	Search terms	Document/Intervention type	Organisation	Year published	Timescale	WebLink	Date accessed	Target	Duplicated from previous search?	Evidence cited
NHS Evidence	Making Life Better- a whole system framework for public health	ONI	Strategy	DoH NI	2014	2013-2023	https://www.health-ni.gov.uk/sites/default/files/publications/dhssps/making-life-better-strategic-framework-2013-2023_0.pdf	2020-08-11	5	Yes
	A Fitter Future For All- framework for preventing and addressing overweight and obesity in Northern Ireland (2012-2022)	ONI	Policy (Obesity)	DoH NI	2012	2012-2022	https://www.health-ni.gov.uk/sites/default/files/publications/dhssps/obesity-fitter-future-framework-ni-2012-22.pdf	2020-08-11	5	Yes
	Weigh to a healthy pregnancy	ONI	Programme	HSC PHA	2013	ongoing	https://www.aso.org.uk/wp-content/uploads/2016/02/6Regional-weigh-to-a-Healthy-Pregnancy-Programme-Michelle-Toland.pdf	2020-08-12	2	Yes
	Choose to live better campaign	ONI	Campaign	PHA	2013	ongoing	https://www.choosetolivebetter.com/	2020-08-11	1	Yes
	Breatfeeding: A great start	ONI	Strategy	DHSSPS/ DoH NI	2013	2013-2023	https://www.health-ni.gov.uk/sites/default/files/publications/dhssps/breastfeeding-strategy-2014.pdf	2020-08-11	2	Yes
	Building an Active Travel Future for Northern Ireland	ONI		Department for Regional Development	2013	2013-2020	https://www.infrastructure-ni.gov.uk/sites/default/files/publications/drd/drd-active-travel-strategy.pdf	2020-09-01	5	No
	Physcial Activity Guidelines	ONI	Guidelines	Chief Medical Officer, DoH NI	2020	ongoing	https://assets.publishing.service.gov.uk/government/uploads/system/uploads/attachment_data/file/832868/uk-chief-medical-officers-physical-activity-guidelines.pdf	2020-08-12	5	Yes
	The Eatwell Guide	ONI	Campaign/Guide	PHE (Welsh Govt, FSA Scotland, FSA NI)	2016 (updated version)	ongoing	https://www.food.gov.uk/business-guidance/the-eatwell-guide	2020-08-12	5	Yes
RIAN	Choose to live better campaign	ONI	Campaign	HSC PHA	2013	ongoing	https://www.choosetolivebetter.com/	2020-09-01	1	Yes
	A Fitter Future For All- framework for preventing and addressing overweight and obesity in Northern Ireland (2012-2022)	ONI	Policy	DoH NI	2012	2012-20122	https://www.health-ni.gov.uk/sites/default/files/publications/dhssps/obesity-fitter-future-framework-ni-2012-22.pdf	2020-09-01	5	Yes
	Building an Active Travel Future for Northern Ireland	ONI	Strategy	Department for Regional Development	2013	2013-2020	https://www.infrastructure-ni.gov.uk/sites/default/files/publications/drd/drd-active-travel-strategy.pdf	2020-09-01	5	Yes (in database search)
Open Grey	None
Public Health Well- All-Ireland Public Health Repository	Undergoing maintenance
10 total + 16 NICE Guidelines
Document Title	Url	Publication Date	Source	Publisher
Laparoscopic gastric plication for the treatment of severe obesity - guidance (IPG432)	https://www.nice.org.uk/guidance/ipg432	41240.5	National Institute for Health and Care Excellence - NICE
Implantation of a duodenalâ€“jejunal bypass sleeve for managing obesity - guidance (IPG471)	https://www.nice.org.uk/guidance/ipg471	41605.5	National Institute for Health and Care Excellence - NICE
Obesity: identification, assessment and management : guidance (CG189)	https://www.nice.org.uk/guidance/cg189	41970.5	National Institute for Health and Care Excellence - NICE
Obesity: clinical assessment and management - quality standard (QS127)	https://www.nice.org.uk/guidance/qs127	42586.5	National Institute for Health and Care Excellence - NICE
Obesity in adults: prevention and lifestyle weight management programmes - quality standard (QS111)	https://www.nice.org.uk/guidance/qs111	42388.5	National Institute for Health and Care Excellence - NICE
Weight management: lifestyle services for overweight or obese adults : guidance (PH53)	https://www.nice.org.uk/guidance/ph53	41787.5	National Institute for Health and Care Excellence - NICE
Preventing excess weight gain : guidance (NG7)	https://www.nice.org.uk/guidance/ng7	42076.5	National Institute for Health and Care Excellence - NICE
Maternal and child nutrition - quality standard (QS98)	https://www.nice.org.uk/guidance/qs98	42186.5	National Institute for Health and Care Excellence - NICE
Healthy workplaces: improving employee mental and physical health and wellbeing - quality standard (QS147)	https://www.nice.org.uk/guidance/qs147	42797.5	National Institute for Health and Care Excellence - NICE
Physical activity: for NHS staff, patients and carers - quality standard (QS84)	https://www.nice.org.uk/guidance/qs84	42088.5	National Institute for Health and Care Excellence - NICE
Physical activity: walking and cycling : guidance (PH41)	https://www.nice.org.uk/guidance/ph41	41241.5	National Institute for Health and Care Excellence - NICE
Physical activity: exercise referral schemes : guidance (PH54)	https://www.nice.org.uk/guidance/ph54	41906.5	National Institute for Health and Care Excellence - NICE
Delivering healthy communities: good practice note 5	https://www.bromsgrove.gov.uk/media/751968/CD-1010-GPGN5-Delivering-Healthy-Communities.pdf	39983.5	Royal Town Planning Institute (RTPI)	Royal Town Planning Institute (RTPI)
Maternal and child nutrition : guidance (PH11)	https://www.nice.org.uk/guidance/ph11	39533.5	National Institute for Health and Care Excellence - NICE

## Sheet: 7. TWS 1
Website name	WebLink	Title	Search term	Document/Intervention type	Organisation	Year published	Timescale	Date accessed	Potentially relevant?	Duplicated from previous searches?
Public Health Agency (PHA)	https://www.publichealth.hscni.net/	A Fitter Future For All	ONI	Policy/Strategy	PHA, DoH	2012		2020-08-31	Yes	Yes
		Choose to Live Better	ONI	Campaign	PHA	2013			Yes	Yes
		Get a Life, Get Active	ONI	Campaign	NI Direct	2011			Yes	Yes
		Cook it!	ONI	Programme	PHA	2016			Yes	Yes
		Active Belfast	ONI	Project	Belfast CC	2014			Yes	Yes
		Couch to 5k	ONI	Programme	NHS	2014			Yes	No
		Small Changes Big Benefits	ONI	leaflet/campaign	PHA	2013			Yes	No
		Community Pharmacy "Living Well Service"	ONI	Part of MLB &CLB	PHA, HSCB, CPNI	2019			Yes	No
		£ for lb 12 week challenge	ONI	Programme (part of CLB)	PHA & Business in the Community	2015			Yes	No
		Weigh to health	ONI	Programme	North Down Community Network	unknown			Yes	Yes
		Minimum Nutritional Standards for catering in health and social care	ONI	Policy	Safefood, PHA, HSC	2017			Yes	Yes
		CMO's Physical Activity Guidelines	ONI	Guideline	CMO	2011			Yes	Yes
		Belfast Active Travel Action Plan	ONI	Strategy	BSP (PHA, BHSCT, BCC)	2014			Yes	Yes
		Breastfeeding- A great start: A Startegy for Northern Ireland	ONI	Strategy	PHA HSC	2013			Yes	Yes
		Watching your weight in pregnancy	ONI	Programme	PHA, SHSCT	2012			Yes	No
		Make a Change Initiative	ONI	Initiative	PHA, Councils, NHSCT, SHSCT	2012			Yes	No
Safefood	https://www.safefood.net/home	A Fitter Future For All	ONI	Policy/Strategy	PHA	2012		2020-08-31	Yes	Yes
		Fit Futures	ONI	Policy/Strategy	DoH	2006			Yes (through parent/child)	No
		Action on obesity: comprehensive care for all	ONI		Royal College of Physicians	2013			Yes	No
		Measuring up	ONI		The Academy of Medical Royal Professionals	2013			Yes	No
		Let's take on childhood obesity	ONI	Campaign	Safefood	2014			Yes	Yes
		Minimum Nutritional Standards for catering in health and social care	ONI	Policy	Safefood, PHA	2017			Yes	Yes
		Decent Food For All (DFfA)	ONI	Project	Armagh and Dungannon Health Action Zone, SHSSB	2003-2007			No (pre 2008)	No
		Community Food Initiatives	ONI	Project	SECAD, Safefood	2008-present			Yes	Yes
		START Campaign	HS	Campaign	Safefood	2017			Yes (through parent/child)	No
		The Eatwell Guide	HS	Campaign	PHE	2016			Yes	Yes
Department of Health NI	https://www.health-ni.gov.uk/	A Fitter Future For All (including 2019-2022 outcome framework)	ONI	Policy/Strategy	PHA, DoH	2012		2020-08-31	Yes	Yes
		Get a Life, Get Active	ONI	Campaign	NI Direct	2011			Yes	Yes
		Start Active, Stay Active	ONI	Campaign	CMO	2019			Yes	Yes
		Choose to Live Better	ONI	Campaign	PHA	2013			Yes	Yes
		Making Life Better	ONI	Strategy	DoH	2013			Yes	Yes
		Healthy Child, Healthy Future- A Framework for the Universal Child Health Promotion Programme in Northern Ireland	ONI	Strategy	DHSSPS	2010			No	No
		Breastfeeding- A great start: A Startegy for Northern Ireland	ONI	Strategy	PHA, DoH	2013			Yes	Yes
		Let's take on childhood obesity	ONI	Campaign	Safefood	2014			Yes	Yes
		Cook it!	ONI	Programme	PHA	2016			Yes	Yes
		Fit 4 U Project (Physical Activity for those with disabilities)	ONI	Programme	Big Lottery, PHA	2006			No (disabilities only)	No
		The SWEET Programme	ONI	Programme	PHA	2011			Yes	Yes
		The Family Health Initiative	ONI	Programme	PHA	2014			Yes	Yes
		Active Belfast	ONI	Project	Belfast CC	2014			Yes	Yes
		Weigh to a healthy pregnancy	ONI	Programme	PHA HSC	2013			Yes	Yes
		Physical Activity Referral Schemes	ONI	Programme	PHA HSC	Before 2008			Yes	Yes
		Guidance for the Management of Obesity in Secondary Care (CREST, 2005)	ONI	Guidance					Yes???	No
Food Standards Agency NI	https://www.food.gov.uk/	Eating Well Choosing Better	ONI	Programme (businesses)	FSA	2017 (last update)		2020-09-01	Yes	Yes
		Caloriewise Scheme	ONI	Programme (businesses)	FSA NI, Local Councils	2012			Yes	Yes
		Check the label Campaign (nutrition labelling)	HS	Campaign	FSA, PHA	2020			Yes	No
		The Eatwell Guide	HS	Campaign	PHE (Welsh Govt, FSA Scotland, FSA NI)	2016 (last updated)			Yes	Yes
Belfast Health and Social Care Trust	https://belfasttrust.hscni.net/	Nutrition and Dietetics Service	HS	Service	BHSCT			2020-09-01	Yes	No
		The Eatwell Guide	HS	Campaign	PHE	2016			Yes	Yes
		NHS Weight Loss Plan	HS	Programme	NHS				Yes	No
South Eastern Health and Social Care Trust	https://setrust.hscni.net/	Choose to Live Better	HS	Campaign	PHA	2013			Yes	Yes
		The Eatwell Guide	HS	Campaign	PHE	2016		2020-09-01	Yes	Yes
		CMO's Physical Activity Guidelines	HS	Guideline	CMO	2011			Yes	Yes
		Community Health Development Team (nutrition, wellbeing, physical activity)	HS	Service	Health Development Dept (SEHSCT)				Yes	No
		Health Behaviour Change Toolkit (for practitioners)	HS	Service	Health Development Dept (SEHSCT)				No (resource provided by the service)	No
Western Health and Social Care Trust	https://westerntrust.hscni.net/	Our Hearts Our Minds Programme	O	Programme	WHSCT	2019		2020-09-02	Yes	Yes
		The Eatwell Guide	O	Campaign	PHE	2016			Yes	Yes
		Choose to Live Better	O	Campaign	PHA	2013			Yes	Yes
		Nutrition and Dietetics Service	O	Service	WHSCT				Yes	Yes
		CMO's Physical Activity Guidelines	O	Guideline	CMO	2011			Yes	Yes
Southern Health and Social Care Trust	https://southerntrust.hscni.net/	Fit 4 U Project (Physical Activity for those with disabilities)	HS	Programme	SHSCT	2006		2020-09-02	No (disabilities only)	Yes
		Cook it!	HS	Programme	PHA	2016			Yes	Yes
		Food Values	HS	Programme	PHA				Yes	Yes
		Good Food Toolkit	HS	Programme	PHA				Yes	No
		Choose to Live Better	HS	Campaign	PHA	2013			Yes	Yes
		Southern Walking for Health	HS	Programme	SHSCT				Yes	No
		Southern Cycle for Health	HS	Programme	SHSCT				Yes	No
		Dietetics Service	HS	Service	SHSCT				Yes	No
Northern Health and Social Care Trust	http://www.northerntrust.hscni.net/	Choose to Live Better	O	Campaign	PHA	2013		2020-09-02	Yes	Yes
		A Fitter Future For All	O	Policy/Strategy	PHA, DoH	2012			Yes	Yes
		Active Pregnancy Programme	O	Programme	NHSCT, SHSCT, PHA	2019			Yes	No
		Dietetics Service	O	Service	NHSCT				Yes	No
		Cook it!	O	Programme	PHA	2016			Yes	Yes
		£ for lb 12 week challenge	O	Programme (part of CLB)+I10E10:I10	PHA, NHSCT	2015			Yes	Yes
		Diabetes Prevention Programme	HS	Programme	NHSCT				Yes	Yes
Sustrans NI	https://www.sustrans.org.uk/about-us/our-work-in-northern-ireland	Community Active Travel Programme (Belfast- Cycles and Walks)	HS	Programme	Sustrans	2017		2020-09-02	Yes	No
		Sustrans Active School Programme (targets parents also)	HS	Programme	Sustrans, DfI, PHA	2018			Yes	No
Association for the Study of Obesity	https://www.aso.org.uk/	A Fitter Future For All	HS	Policy/Strategy	PHA, DoH	2012		2020-09-02	Yes	Yes
		Guidance for the Management of Obesity in Secondary Care (CREST, 2005)	HS	Guidance					Yes???	Yes
		Weigh to a healthy pregnancy	HS	Programme	PHA HSC	2013			Yes	Yes
Cancer Focus	https://cancerfocusni.org/	Keeping Well Services (Health Checks & Quick Fit)		Service	Cancer Focus			2020-09-28
Action Cancer	https://www.actioncancer.org/Home	MOT Health Checks (including Big Bus)		Service	Action Cancer
	hand search	Action Man campaign		Campaign	Action Cancer	2015		2020-09-28
NICHS	https://nichs.org.uk/	Choose Healthy Stuff Booklet		leaflet/campaign	NICHS			2020-09-28
		Sugar tax		Policy/tax	UK Government
		Well Checks (Health Checks)		Service	NICHS
		Well talks/Webinars		Talk	NICHS
		Well You (Workplace 12 weeks)		Programme	NICHS
		Health and Homeless		Programme	NICHS
Diabetes UK	https://www.diabetes.org.uk/	My Weight Loss Planner		leaflet/campaign	Diabetes UK
		Active 10		Programme (App)	NHS			2020-09-28
		Better Health App
Cancer Research UK	https://www.cancerresearchuk.org/	10 top tips to help you lose weight		leaflet/campaign	CRUK, Weight Concern			2020-09-28
BHF	https://www.bhf.org.uk/what-we-do/in-your-area/northern-ireland/who-and-where-we-are-in-northern-ireland	Wellbeing Days		Talk				2020-09-28
	hand search	BNF Healthy Eating Leaflets		leaflet/campaign
		Health Checks
95 total
including 55 duplicates
Stakeholder - 5 records
2 duplicates

## Sheet: 8. Updated TWS 1
Website name	WebLink	Title	Search term	Document/Intervention type	Organisation	Year published	Timescale	Date accessed	Potentially relevant?	Duplicated from previous searches?
Public Health Agency (PHA)	https://www.publichealth.hscni.net/	Weight and COVID-19	ONI	Blog		2020		2024-02-06	no - covid	yes		Domowe Przysmaki
		New obesity prevention campaign launched by the PHA	ONI	News Post	Public Health Agency	2021			Yes but not new	yes
		Digital weight management programme launched for HSC staff	ONI	News Post		2021			yes	yes - florence
		Choose to live better: Making healthier choices campaign	ONI	Campaign	Public Health Agency	2022			yes	yes
		Forget the car and walk to school	ONI	Campaign	Public Health Agency	2023			yes - family exercise	No
		New pharmacy campaign promotes healthier choices	ONI	Campaign	Public Health Agency	2022			yes - aimed at public	yes
Safefood	https://www.safefood.net/home	Nutritional standards for healthcare settings	ONI	News Post		2022		2024-02-06	Yes (not new)	Yes, from original search
		County Armagh Community Development (CACD), Co Armagh	HS	Community Food Initiatiatives		2005	2 days		Yes (not new)	Yes, from original search
Department of Health NI	https://www.health-ni.gov.uk/	New obesity consultations launched	ONI	News Post		2023			No only consultation- news post about new Obesity Strategic Framework - ‘Healthy Futures’ which has not yet been published	yes
		Obesity Consultation events	O	News Post		2024			no	yes
		Obesity strategy 2023-2033 - RNIA and EQIA	O	Strategy		2023			No- consultation documents for the new strategies	no
Food Standards Agency NI	https://www.food.gov.uk/	A survey on the nutritional content and portion sizes of cheesecake	ONI	Research Project	Food Standards Agency	2020		2024-02-12	no - research project	no
		Chapter 1: The nation's plate, our diet and food choices today	ONI	Guide		2022			no - data on eating habits.	no
		HSC Nutritional Standards	ONI	Guide		2022			Yes but not new	yes, from original search
		Our strategy	ONI	Strategy		2022	2022-2027		not primarily concerned with obesity	no
		Nutrients - what you need to know	ONI	Consumer Guidance		2022			not primarily concerned with obesity	no
		Healthier catering tips for pizza restaurants and takeaways	ONI	Buisness Guidance		2020			not aimed at the public but passed on to them - count all together	No
Belfast Health and Social Care Trust	https://belfasttrust.hscni.net/	Nutrition and dietetics	O	Information				2024-02-12	yes but not new	yes
		Sleep, alcohol, smoking, weight management	O	Information		2022			count info all as one from this page
		Eating well	O	Information					different to eating well, living better
		Understanding the Eatwell Guide	O	Education		2022			not primarily related to obesity
		Be more active	HS	Information					tips for weight management
		Healthy eating plan	HS	Information					tips to healthy eating
		Your weight loss journey	HS	Information					tips for weight loss
		How much activity?	HS	Guidelines					guidelines for actitivity levels of adults and children
		Tips to getting active	HS	Information					tips for physical activity
South Eastern Health and Social Care Trust	https://setrust.hscni.net/	Physical Activity Resource Library	ONI	Information				2024-02-12	count info all as one from this page	no
		Physical Activity Information	O	Information						no
		Healthy Eating for You and Your Family	HS	Information						no
		Physical Activity	HS	Information						no
Western Health and Social Care Trust	https://westerntrust.hscni.net/	Success of Family Support Schemes Celebrated	ONI	News Post	Co-operation & Working Together (CAWT)	2023		2024-02-19		no
		Working Together to Promote Mental Wellbeing in Northern Ireland	ONI	Campaign	Public Health Agency (PHA)	2020				no
		Patient and Client Council Opportunities to Get Involved	O	Strategy	The Department of Health	2021				no
		Launch of the Healthy Connections Report	O	Programme		2021			yes- a pilot but is wms	no
		Our Hearts Our Minds expanding with launch of a virtual patient platform	O	Programme		2021			no - launched in 2019	Yes, from original search
		Western Trust support ‘The Daily Mile Santa Run’!	O	Event		2021				no
		Healthy Diet, Healthier You	HS	Webinar	Public Health Dieticians	2022				yes- shop cook and save already counted
		Walking for Health	HS	Initiative					yes - similar to southern walking for health	no
Southern Health and Social Care Trust	https://southerntrust.hscni.net/	Cook it! and Healthy Eating	ONI	Programme				2024-02-19		no
		Beware of the Chair	HS							no
		The Power of Walking	HS							no
Northern Health and Social Care Trust	http://www.northerntrust.hscni.net/
Sustrans NI	https://www.sustrans.org.uk/about-us/our-work-in-northern-ireland	Northern Ireland public rise to the Active Travel Challenge	ONI	Initiative		2021	1 month	2024-02-19	Active school travel been running since 2013	no
		Active Travel Hubs in Northern Ireland	ONI			2022				no
		Engaging Northern Ireland workers with active travel, Engaging Northern Ireland workers with active travel, Active travel hubs	HS			2022				no
		Forth Meadow Community Greenway: Volunteer Cycle and Walk Leaders	HS			2022				no
		North West Greenway Network	HS			2022				no
Association for the Study of Obesity	https://www.aso.org.uk/
Cancer Focus	https://cancerfocusni.org/	CANCER FOCUS NI RESPONDS TO NI CONSULTATIONS ON OBESITY MANAGEMENT	ONI			2024				no
		CANCER FOCUS NI CHIEF EXECUTIVE RICHARD SPRATT ADDRESSES THE POLICY FORUM FOR NORTHERN IRELAND	ONI			2024				no
Action Cancer	https://www.actioncancer.org/Home	Health Checks	HS				20 minute appointment			yes - MOT Health Checks (including Big Bus)
		Step into Action					6 sessions			no
		Employee Learning Hub								no
NICHS	https://nichs.org.uk/	Junk Food Ad Ban welcomed by local health charity	ONI	News Post		2021		2024-02-20		no
		7 ways to keep your heart healthy	ONI	Blog Post						no
		Yes or No to Minimum Unit Pricing in Northern Ireland?	ONI	News Post		2022				no
		Work Well Live Well	HS	Progeamme			3 years			yes - in all search results
Diabetes UK	https://www.diabetes.org.uk/	wegovy made available in the uk for weight loss in people with prediabetes and type 2 diabetes	ONI	News Post		2024		2024-02-20	not approved in NI	no
		nhs 'soups and shakes' diet to be rolled out across the whole of england	ONI	News Post		2023			england, but piloted in ni	no
		diabetes risk and waist measurement	ONI	Information						no
		treatment of obesity (september 2021)	ONI	Strategy		2021				no
		our response to serious supply issues of drugs for people with type 2 diabetes	ONI	Information		2024				no
		50% more children being treated for type 2 diabetes	ONI	Information		2022				no
		coronavirus and diabetes updates	ONI	Information		2022				no
		Know your risk action plan	HS	Resource		2017				no
		uk wide cycle ride: autumn 2024	HS	Event		2024				no
		swim22 2024	HS	Event		2024				no
Cancer Research UK	https://www.cancerresearchuk.org/	Does eating a healthy diet reduce my risk of cancer?	HS	Information				2024-02-20		no
		What is a healthy diet?	HS	Information						no
BHF	https://www.bhf.org.uk/what-we-do/in-your-area/northern-ireland/who-and-where-we-are-in-northern-ireland	Take control of your weight with the BHF	HS	Guide				2024-02-20		no
		Healthy living	HS	Guide						no

## Sheet: 9. TWS 2
Website name	WebLink	Title	Search term	Document/intervention type	Organisation	Year published	Timescale	Date accessed	Target	Relevant?	Duplicated from previous searches?
Public Health Agency (PHA)	https://www.publichealth.hscni.net/	Couch to 5k	ONI	Programme	NHS	2014		2020-08-31		Yes	No
		Small Changes Big Benefits	ONI	leaflet/campaign	PHA	2013				Yes	No
		Community Pharmacy "Living Well Service"	ONI	Part of MLB &CLB	PHA, HSCB, CPNI	2019				Yes	No
		£ for lb 12 week challenge	ONI	Programme (part of CLB)	PHA & Business in the Community	2015				Yes	No
		Watching your weight in pregnancy	ONI	Programme	PHA, SHSCT	2012				Yes	No
		Make a Change Initiative	ONI	Initiative	PHA, Councils, NHSCT, SHSCT	2012				Yes	No
Safefood	https://www.safefood.net/home	Fit Futures	ONI	Policy/Strategy	DoH	2006		2020-08-31		Yes (through parent/child)	No
		Action on obesity: comprehensive care for all	ONI		Royal College of Physicians	2013				Yes	No
		Measuring up	ONI		The Academy of Medical Royal Professionals	2013				Yes	No
		START Campaign	HS	Campaign	Safefood	2017				Yes (through parent/child)	No
		Guidance for the Management of Obesity in Secondary Care (CREST, 2005)	ONI	Guidance						Yes???	No
Food Standards Agency NI	https://www.food.gov.uk/	Check the label Campaign (nutrition labelling)	HS	Campaign	FSA, PHA	2020		2020-09-01		Yes	No
Belfast Health and Social Care Trust	https://belfasttrust.hscni.net/	Nutrition and Dietetics Service	HS	Service	BHSCT			2020-09-01		Yes	No
		NHS Weight Loss Plan	HS	Programme	NHS					Yes	No
South Eastern Health and Social Care Trust	https://setrust.hscni.net/	Community Health Development Team (nutrition, wellbeing, physical activity)	HS	Service	Health Development Dept (SEHSCT)			2020-09-01		Yes	No
Southern Health and Social Care Trust	https://southerntrust.hscni.net/	Good Food Toolkit	HS	Programme	PHA			2020-09-02		Yes	No
		Southern Walking for Health	HS	Programme	SHSCT					Yes	No
		Southern Cycle for Health	HS	Programme	SHSCT					Yes	No
		Dietetics Service	HS	Service	SHSCT					Yes	No
Northern Health and Social Care Trust	http://www.northerntrust.hscni.net/	Active Pregnancy Programme	O	Programme	NHSCT, SHSCT, PHA	2019		2020-09-02		Yes	No
		Dietetics Service	O	Service	NHSCT					Yes	No
Sustrans NI	https://www.sustrans.org.uk/about-us/our-work-in-northern-ireland	Community Active Travel Programme (Belfast- Cycles and Walks)	HS	Programme	Sustrans	2017		2020-09-02		Yes	No
		Sustrans Active School Programme (targets parents also)	HS	Programme	Sustrans, DfI, PHA	2018				Yes	No
Cancer Focus	https://cancerfocusni.org/	Keeping Well Services (Health Checks & Quick Fit)	HS	Service	Cancer Focus			2020-09-28
Action Cancer	https://www.actioncancer.org/Home	MOT Health Checks (including Big Bus)	HS	Service	Action Cancer
	hand search	Action Man campaign	HS	Campaign	Action Cancer	2015		2020-09-28
NICHS	https://nichs.org.uk/	Choose Healthy Stuff Booklet	HS	leaflet/campaign	NICHS			2020-09-28
		Sugar tax	HS	Policy/tax	UK Government
		Well Checks (Health Checks)	HS	Service	NICHS
		Well talks/Webinars	HS	Talk	NICHS
		Well You (Workplace 12 weeks)	HS	Programme	NICHS
		Health and Homeless	HS	Programme	NICHS
Diabetes UK	https://www.diabetes.org.uk/	My Weight Loss Planner	HS	leaflet/campaign	Diabetes UK
		Active 10	HS	Programme (App)	NHS			2020-09-28
		Better Health App	HS
Cancer Research UK	https://www.cancerresearchuk.org/	10 top tips to help you lose weight	HS	leaflet/campaign	CRUK, Weight Concern			2020-09-28
BHF	https://www.bhf.org.uk/what-we-do/in-your-area/northern-ireland/who-and-where-we-are-in-northern-ireland	Wellbeing Days	HS	Talk				2020-09-28
	hand search	BNF Healthy Eating Leaflets	HS	leaflet/campaign
		Health Checks	HS
40 total plus 3 stakeholder records

[truncated: 4 more sheets: 10. Updated TWS 2, 11. NICE Guidelines, 12. ALL RESULTS (orig. search) , 13. NEW 2024 RESULTS]
