# Supplementary material for: A systematic scoping review of adult obesity policy actions and weight-related services in a region of the United Kingdom using the behaviour change wheel
Source: BMC Public Health. 2026 Jan 29;26:695. doi: 10.1186/s12889-026-26376-7 (PMC12924327; doi:10.1186/s12889-026-26376-7)
Supplement: Supplementary file 3 — Supplementary Material 3 [file 12889_2026_26376_MOESM3_ESM.xlsx]

## Sheet: Coding guidelines
STEP 1- Coding of policies/WMS by weight management tier						Tab 1 + Tab 2	Tiered coding & UPDATED Tiered Coding
	Aim is to assign each policy/WMS from the grey literature search results to either tier 1,2, 3 or 4 of the tiered weight management system
1	Use a code of 1, 2, 3 or 4 depending on the tier
2	The coding is then reconciled by the 2 coders and % of agreement is calculated
	Tier 1	Universal prevention
	Tier 2	Community weight management
	Tier 3	Specialist weight management
	Tier 4	Weight loss surgery
STEP 2- Coding of risk factors (Foresight variables)						Tab 3	Foresight RF coding
	Aim is to code each variable to the most appropriate COM-B construct/s
	To be done by 2 coders independently
1	For the COM-B coding, take each Foresight variable in turn and consider how it is related to energy balance behaviours ('COM-B xx')
	Focus on this rather than the type of intervention that would be needed to change the variable
2	Use a code of 1 where that COM-B construct is relevant for the variable in question (and 0 where it is not)
	A variable can be coded for more than one COM-B construct
3	The coding is then reconciled by a second researcher double coding a sample.
	Where coders agree, the cell is coloured green
	Where coders disagree, a consensus is to be reached through discussion and this coding recorded
4	The % agreement can be calculated using the proportion of 'agreeements'
STEP 3- Coding of policies by intervention type of the BCW						Tab 4 + Tab 5	Policy Coding + Updated Policy Coding
	Aim is to code each policy to the most appropriate BCW component/s
	To be done by 2 coders independently
1	For the BCW coding, first code by intervention type, take each policy action in turn and consider its mode of action.
	A policy action can be coded for more than one intervention type
	When coding intervention types, consider the policies in terms of the experience of the target population (rather than any intermediary actions e.g. on food companies/ advertisers).
2	Use a code of 1 where that BCW intervention type is relevant for each policy action (and 0 where it is not)
3	Where a policy action is coded onto an intervention type, code the target of the policy.
4	For the policy category coding, take each policy action in turn and consider which policy categories are applicable.
	A policy action can be coded for more than one policy category
	The policy categories are the policies that support delivery of the intervention types
5	Use a code of 1 where that BCW policy category is relevant for each policy action in question (and 0 where it is not)
6	The coding is then reconciled by a second researcher double coding a sample.
	Where coders agree, the cell is coloured green
	Where coders disagree, a consensus is to be reached through discussion and this coding recorded.
7	The % agreement can be calculated using the proportion of 'agreeements'
STEP 4- Mapping of policy actions onto Foresight variables						Cross- reference grid	sample in Appendix S4
	Aim is to map the policy actions onto the Foresight variables to identify where there are policy actions to target each Foresight variable and where there are potential opportunities for policy development
	This was done as a consensus exercise with 2 coders
1	Copy the list of Foresight variables and definitions
2	To the right of the Foresight variable, list the COM-B constructs, one per column
3	Take each Foresight variable in trun and mark which COM-B constructs are relevant for each Foresight variable using the coding from STEP 2 (1 denotes relevant, 0 denotes not relevant)
4	To the right of each COM-B construct, add further columns for each BCW intervention type which links to that COM-B construct (see matrix- Table 2)
5	Taking each Foresight variable in turn, scroll across to the first relevant COM-B construct (i.e. coded 1) and search in the 'Policy coded tab' for policies (coded in STEP 3) which could target that specific Foresight variable using that specific intervention type. List all of the relevant identified policy actions.
	If none are identified, write 'None identified' in the relevant cell
6	Repeat this for each Foresight variable

## Sheet: 1. Tiered Coding
	Title	Document type	Doc_type	Tier LMcG	Tier AK	Agreed Tier
	"A Fitter Future For All"- framework for preventing and adressing overweight and obesity in Northern Ireland (2012-22)	Policy (Obesity)	1	1	1	1
	"Making Life Better- a whole system framework for public health"	Strategy (Public Health)	1	1	1	1
	Choose to Live Better	Campaign	3	1	1	1
	Breastfeeding- A Great Start- A Strategy for Northern Ireland 2013-2023	Strategy	1	1	1	1
	Cook it!	Programme	2	1	1	1
	Food Values	Programme	2	1	1	1
	Start Active Stay Active	Leaflet/campaign	3	1	1	1
	Weigh to a Healthy Pregnancy	Programme	2	3	2	3
	Physcial Activity Referral Scheme	Programme	2	2	2	2
	Get a life Get active	Leaflet/campaign	3	1	1	1
	Let's take on childhood obesity campaign	Campaign	3	1	1	1
	Sport Matters NI Strategy 2009-2019 A Strategy for Sport and Physical Recreation	Strategy	1	1	1	1
	Eating Well Choosing Better	Programme	2	1	1	1
	Community Food Initiative	Programme	2	1	1	1
	The Eatwell Guide	Campaign	3	1	1	1
	Weigh to Health	Programme	2	2	2	2
	Choose to Loose	Programme	2	2	2	2
	HSC Diabetes Prevention Programme	Programme	2	2	2	2
	Slimming World	Programme	2	2	2	2
	Weight Watchers	Programme	2	2	2	2
	Calorie Wise Scheme	Programme (part of AFFFA)	2	1	1	1
	CMO's Physical Activity Guidelines	Guidelines	4	1	1	1
	Every Body Active 2020 programme	Programme	2	1	1	1
	Active Together: A strategy for leisure in Fermanagh and Omagh	Strategy	1	1	1	1
	Beat the street	Programme	2	1	1	1
	One You Campaign	Campaign (England)	3	1	1	1
	Change4Life Campaign	Campaign (England)	3	1	1	1
	Work Well Live Well	Programme	2	1 or 2	1 or 2	1
	NICS WELL NI Civil Service corporate health and wellbeing programme	Programme	2	1 or 2	2	2
	The SWEET Programme	Programme	2	2	2	2
	The Family Health Initiative	Programme	2	2	2	2
	Belfast healthy Cities	Programme	2	1	1	1
	Active Belfast	Project	2	1	1	1
	Exercise, Explore, Enjoy: A strategic Plan for Greenways	Strategy (Infrastructure)	1	1	n/a??	1
	A Bicycle Strategy for Northern Ireland	Strategy (Cycling)	1	1	1	1
	The Outdoor Recreation Action Plan for Northern Ireland	Action Plan	1	1	n/a??	1
	Hearty Lives Carrickfergus (BHF)	Programme	2	2	2	2
	Healthy Hearts in the West	Programme	2	1 or 2	2	2
	Fit Families For the Future	Programme	2	1 or 2	2	2
	Belfast Active Travel Action Plan	Action Plan	1	1	1	1
	Northern Trust Dietetic Services	Clinical service	6	2 or 3	2 or 3	2 or 3
	Minimum nutritional standards for catering in health and social care	Standards	4	1	1	1
	Nutrition and Dietetics Service- WHSCT	Service	6	2 or 3	2 or 3	2 or 3
	Our Hearts, Our Minds (Panvascular Prevention)	Service	6	2	2 or 3	3
	Health Promoting Homes	Programme	2	1 or 2	2	1
	Building an Active Travel Future for Northern Ireland	Strategy	1	1	1	1
	Couch to 5k	Programme	2	2	1	2
	Small Changes Big Benefits	leaflet/campaign	3	1	1	1
	Community Pharmacy "Living Well Service"	Service	6	1	1	1
	£ for lb 12 week challenge	Programme	2	2	2	2
	Watching your weight in pregnancy	Programme	2	1 or 2	2	2
	Make a Change Initiative	Initiative	5	1	1	1
	Action on obesity: comprehensive care for all	Policy (Working Paper)	1	1	1	1
	Measuring up	Policy (Working Paper)	1	1	1	1
	START Campaign	Campaign	3	1	1	1
	Guidance for the Management of Obesity in Secondary Care (CREST, 2005)	Guidelines	4	1	1	1
	Check the label Campaign (nutrition labelling)	Campaign	3	1	1	1
	Nutrition and Dietetics Service	Service	6	2 or 3	2 or 3	2 or 3
	NHS Weight Loss Plan	Programme	2	2	2	2
	Community Health Development Team (nutrition, wellbeing, physical activity)	Service	6	1	1	1
	Good Food Toolkit	Programme	2	1	1	1
	Southern Walking for Health	Programme	2	1	1	1
	Southern Cycle for Health	Programme	2	1	1	1
	Dietetics Service	Service	6	2 or 3	2 or 3	2 or 3
	Active Pregnancy Programme	Programme	2	1	1	1
	Dietetics Service	Service	6	2 or 3	2 or 3	2 or 3
	Community Active Travel Programme (Belfast- Cycles and Walks)	Programme	2	1	1	1
	Sustrans Active School Programme (targets parents also)	Programme	2	1	1	1
	Keeping Well Services (Health Checks & Quick Fit)	Service	6	2	2	1
	MOT Health Checks (including Big Bus)	Service	6	2	2	1
	Action Man campaign	Campaign	3	1	1	1
	Choose Healthy Stuff Booklet	leaflet/campaign	3	1	1	1
	Sugar tax	Policy/tax	1	1	1	1
	Well Checks (Health Checks)	Service	6	2	2	2
	Well talks/Webinars	Talk	7	1	1	1
	Well You (Workplace 12 weeks)	Programme	2	2	2	2
	Health and Homeless	Programme	2	1	1	1
	My Weight Loss Planner	leaflet/campaign	3	1	1	1
	Active 10	Programme (App)	2	1	1	1
	Better Health App	Programme (App)	2	1	1	1
	10 top tips to help you lose weight	leaflet/campaign	3	1	1	1
	Wellbeing Days	Talk	7	1	1	1
	BNF Healthy Eating Leaflets	Leaflet/campaign	3	1	1	1
	Health Checks	Service	6	2	2	2
	Leading the way with active travel	Programme	2		1	1
	Active Communities Programme	Programme	2		1	1
	Stop the Spread	Campaign	3		1	1
	Weigh2Live	Campaign/online resource	3		1	1
	Community Allotments, Green Gyms	Initiative	5		1	1
	Belfast Healthy Chinese Project	Programme	2		1	1
	Coleraine- Tasty Nosh for Less Dosh	Programme	2		1	1
	101 Square Meals	Campaign/online resource	3		1	1
	Laparoscopic gastric plication for the treatment of severe obesity - guidance (IPG432)	Guideline	4			n/a
	Implantation of a duodenalâ€“jejunal bypass sleeve for managing obesity - guidance (IPG471)	Guideline	4			n/a
	Obesity: identification, assessment and management : guidance (CG189)	Guideline	4			n/a
	Obesity: clinical assessment and management - quality standard (QS127)	Quality Standard	4			n/a
	Obesity in adults: prevention and lifestyle weight management programmes - quality standard (QS111)	Quality Standard	4			n/a
	Weight management: lifestyle services for overweight or obese adults : guidance (PH53)	Guideline	4			n/a
	Preventing excess weight gain : guidance (NG7)	Guideline	4			n/a
	Maternal and child nutrition - quality standard (QS98)	Quality Standard	4			n/a
	Healthy workplaces: improving employee mental and physical health and wellbeing - quality standard (QS147)	Quality Standard	4			n/a
	Physical activity: for NHS staff, patients and carers - quality standard (QS84)	Quality Standard	4			n/a
	Physical activity: walking and cycling : guidance (PH41)	Guideline	4			n/a
	Physical activity: exercise referral schemes : guidance (PH54)	Guideline	4			n/a
	Delivering healthy communities: good practice note 5	Guideline	4			n/a
	Maternal and child nutrition : guidance (PH11)	Guideline	4			n/a
No.
13	Policy, Strategy, Action Plan (1)	12.2642	0.12				Tier 1	0.72		Tier 1	0.72
42	Programme (2)	39.6226	0.4				Tier 2	0.21		Tier 2
18	Campaign, leaflet, online resource (3)	16.9811	0.17				Tier 3	0.02		Tier 3
17	Guideline, standard (4)	16.0377	0.16				Tier 2 and 3	0.05		Tier 2 and 3
2	Initiative (5)	1.88679	0.02
12	Service (6)	11.3208	0.11				91% in agreement
2	Talk (7)	1.88679	0.02				9% needed to discuss

## Sheet: 2. UPDATED Tiered Coding
	Title	Document type	Doc_type	Tier LMcG	Tier AK	Agreed Tier
1	Choose to Live Better	Campaign	3	1	1	1
2	Breastfeeding- A Great Start- A Strategy for Northern Ireland 2013-2023	Strategy	1	1	1	1
3	Cook it!	Programme	2	1	1	1
4	Food Values	Programme	2	1	1	1
5	Start Active Stay Active	Leaflet/campaign	3	1	1	1
6	Weigh to a Healthy Pregnancy	Programme	2	3	2	3
7	Physcial Activity Referral Scheme	Programme	2	2	2	2
8	Get a life Get active	Leaflet/campaign	3	1	1	1
9	Let's take on childhood obesity campaign	Campaign	3	1	1	1
10	Sport Matters NI Strategy 2009-2019 A Strategy for Sport and Physical Recreation	Strategy	1	1	1	1
11	Eating Well Choosing Better	Programme	2	1	1	1
12	Community Food Initiative	Programme	2	1	1	1
13	The Eatwell Guide	Campaign	3	1	1	1
14	Weigh to Health	Programme	2	2	2	2
15	Choose to Loose	Programme	2	2	2	2
16	HSC Diabetes Prevention Programme	Programme	2	2	2	2
17	Slimming World	Programme	2	2	2	2
18	Weight Watchers	Programme	2	2	2	2
19	Calorie Wise Scheme	Programme (part of AFFFA)	2	1	1	1
20	CMO's Physical Activity Guidelines	Guidelines	4	1	1	1
21	Every Body Active 2020 programme	Programme	2	1	1	1
22	Active Together: A strategy for leisure in Fermanagh and Omagh	Strategy	1	1	1	1
23	Beat the street	Programme	2	1	1	1
24	One You Campaign	Campaign (England)	3	1	1	1
25	Change4Life Campaign	Campaign (England)	3	1	1	1
26	Work Well Live Well	Programme	2	1 or 2	1 or 2	1
27	NICS WELL NI Civil Service corporate health and wellbeing programme	Programme	2	1 or 2	2	2
28	The SWEET Programme	Programme	2	2	2	2
29	The Family Health Initiative	Programme	2	2	2	2
30	Belfast healthy Cities	Programme	2	1	1	1
31	Active Belfast	Project	2	1	1	1
32	Exercise, Explore, Enjoy: A strategic Plan for Greenways	Strategy (Infrastructure)	1	1	n/a??	1
33	A Bicycle Strategy for Northern Ireland	Strategy (Cycling)	1	1	1	1
34	The Outdoor Recreation Action Plan for Northern Ireland	Action Plan	1	1	n/a??	1
35	Hearty Lives Carrickfergus (BHF)	Programme	2	2	2	2
36	Healthy Hearts in the West	Programme	2	1 or 2	2	2
37	Fit Families For the Future	Programme	2	1 or 2	2	2
38	Belfast Active Travel Action Plan	Action Plan	1	1	1	1
39	Northern Trust Dietetic Services	Clinical service	6	2 or 3	2 or 3	2 or 3
40	Minimum nutritional standards for catering in health and social care	Standards	4	1	1	1
41	Nutrition and Dietetics Service- WHSCT	Service	6	2 or 3	2 or 3	2 or 3
42	Our Hearts, Our Minds (Panvascular Prevention)	Service	6	2	2 or 3	3
43	Health Promoting Homes	Programme	2	1 or 2	2	1
44	Building an Active Travel Future for Northern Ireland	Strategy	1	1	1	1
45	Couch to 5k	Programme	2	2	1	2
46	Small Changes Big Benefits	leaflet/campaign	3	1	1	1
47	Community Pharmacy "Living Well Service"	Service	6	1	1	1
48	£ for lb 12 week challenge	Programme	2	2	2	2
49	Watching your weight in pregnancy	Programme	2	1 or 2	2	2
50	Make a Change Initiative	Initiative	5	1	1	1
51	Action on obesity: comprehensive care for all	Policy (Working Paper)	1	1	1	1
52	Measuring up	Policy (Working Paper)	1	1	1	1
53	START Campaign	Campaign	3	1	1	1
54	Guidance for the Management of Obesity in Secondary Care (CREST, 2005)	Guidelines	4	1	1	1
55	Check the label Campaign (nutrition labelling)	Campaign	3	1	1	1
56	Nutrition and Dietetics Service	Service	6	2 or 3	2 or 3	2 or 3
57	NHS Weight Loss Plan	Programme	2	2	2	2
58	Community Health Development Team (nutrition, wellbeing, physical activity)	Service	6	1	1	1
59	Good Food Toolkit	Programme	2	1	1	1
60	Southern Walking for Health	Programme	2	1	1	1
61	Southern Cycle for Health	Programme	2	1	1	1
62	Dietetics Service	Service	6	2 or 3	2 or 3	2 or 3
63	Active Pregnancy Programme	Programme	2	1	1	1
64	Dietetics Service	Service	6	2 or 3	2 or 3	2 or 3
65	Community Active Travel Programme (Belfast- Cycles and Walks)	Programme	2	1	1	1
66	Sustrans Active School Programme (targets parents also)	Programme	2	1	1	1
67	Keeping Well Services (Health Checks & Quick Fit)	Service	6	2	2	1
68	MOT Health Checks (including Big Bus)	Service	6	2	2	1
69	Action Man campaign	Campaign	3	1	1	1
70	Choose Healthy Stuff Booklet	leaflet/campaign	3	1	1	1
71	Sugar tax	Policy/tax	1	1	1	1
72	Well Checks (Health Checks)	Service	6	2	2	2
73	Well talks/Webinars	Talk	7	1	1	1
74	Well You (Workplace 12 weeks)	Programme	2	2	2	2
75	Health and Homeless	Programme	2	1	1	1
76	My Weight Loss Planner	leaflet/campaign	3	1	1	1
77	Active 10	Programme (App)	2	1	1	1
78	Better Health App	Programme (App)	2	1	1	1
79	10 top tips to help you lose weight	leaflet/campaign	3	1	1	1
80	Wellbeing Days	Talk	7	1	1	1
81	BNF Healthy Eating Leaflets	Leaflet/campaign	3	1	1	1
82	Health Checks	Service	6	2	2	2
83	Active Communities Programme	Programme	2		1	1
84	Stop the Spread	Campaign	3		1	1
85	Weigh2Live	Campaign/online resource	3		1	1
86	Community Allotments, Green Gyms	Initiative	5		1	1
87	Belfast Healthy Chinese Project	Programme	2		1	1
88	Coleraine- Tasty Nosh for Less Dosh	Programme	2		1	1
89	101 Square Meals	Campaign/online resource	3		1	1
90	Operation Transformation		2			2
91	Transform your trolley		1			1
	Laparoscopic gastric plication for the treatment of severe obesity - guidance (IPG432)	Guideline	4			n/a
	Implantation of a duodenalâ€“jejunal bypass sleeve for managing obesity - guidance (IPG471)	Guideline	4			n/a
	Obesity: identification, assessment and management : guidance (CG189)	Guideline	4			n/a
	Obesity: clinical assessment and management - quality standard (QS127)	Quality Standard	4			n/a
	Obesity in adults: prevention and lifestyle weight management programmes - quality standard (QS111)	Quality Standard	4			n/a
	Weight management: lifestyle services for overweight or obese adults : guidance (PH53)	Guideline	4			n/a
	Preventing excess weight gain : guidance (NG7)	Guideline	4			n/a
	Maternal and child nutrition - quality standard (QS98)	Quality Standard	4			n/a
	Healthy workplaces: improving employee mental and physical health and wellbeing - quality standard (QS147)	Quality Standard	4			n/a
	Physical activity: for NHS staff, patients and carers - quality standard (QS84)	Quality Standard	4			n/a
	Physical activity: walking and cycling : guidance (PH41)	Guideline	4			n/a
	Physical activity: exercise referral schemes : guidance (PH54)	Guideline	4			n/a
	Delivering healthy communities: good practice note 5	Guideline	4			n/a
	Maternal and child nutrition : guidance (PH11)	Guideline	4			n/a
92	Choose to live better: Making healthier choices campaign		3	1	1	1
93	5 steps to Sustainable Weight Loss BHF, your simple guide to healthy weight loss		3	1	1	1
94	Healthy Weight for You - Safefood 12 week weight loss programme		2	2	2	2
95	Adult Weight Management: 12 week bahvioral change programme		2	2	2	2
96	Active Living- Sport and Physical Activity Strategy for Northern Ireland		1	1	1	1
97	Ageing well by being active every day		3	1	1	1
98	Health Intervention Action Plan		1	1	1	1
99	Step by Step		3	1	1	1
100	Be Active A Physical Activity & Sport Strategy		1	1	1	1
101	Get Moving ABC		1	1	1	1
102	Eat Well Play Well		3	1	1	1
103	Shop, Cook and Save		3	1	1	1
104	florence weight management app hsc staff		2	2	2	2
	TW
105	Public Health Agency (PHA) - Leave the car behind and walk to school		3	1	1	1
106	FSA Healthier catering tips		4	1	1	1
107	Belfast Health and Social Care Trust - Info on website		3	1	1	1
108	South Eastern Health and Social Care Trust - Info on website		3	1	1	1
109	Western Health and Social Care Trust - Info on website		3	1	1	1
110	Western Health and Social Care Trust - Healthy Connections Pilot		2	2	2	2
111	Southern Health and Social Care Trust - Info on website - beware of chair etc		3	1	1	1
	NICE guideline Liraglutide for managing overweight and obesity TA664		4			n/a
No.	NICE guideline Semaglutide for managing overweight and obesity TA875		4			n/a
	111 + 16 = 127
13						80	Tier 1	0.72		Tier 1	0.72
42						24	Tier 2	0.21		Tier 2
18						2	Tier 3	0.02		Tier 3
17	Policy, Strategy, Action Plan (1)	16	0.12			5	Tier 2 and 3	0.05		Tier 2 and 3
2	Programme (2)	45	0.4
12	Campaign, leaflet, online resource (3)	29	0.17				91% in agreement
2	Guideline, standard (4)	20	0.16				9% needed to discuss
	Initiative (5)	2	0.02
	Service (6)	12	0.11
	Talk (7)	2	0.02

## Sheet: 3. Foresight RF coding
No. for random number selection	Variables from Foresight map	Variable description (where provided by Foresight)	Included in COM-B mapping?	Tier	Cluster	Linked key variables (from Foresight map)	Linked core variables (from Foresight map)	COM-B physical capability AK	COM-B physical capability HC	Physical capability agreed	COM-B Psychological capability AK	COM-B Psychological capability HC	Psychological capability agreed	COM-B physical opportunity AK	COM-B physical opportunity HC	Physical opportunity agreed	COM-B social opportunity AK	COM-B social opportunity HC	social opportunity agreed	COM-B reflective motivation AK	COM-B reflective motivation HC	reflective motivation agreed	COM-B automatic motivation AK	COM-B automatic motivation HC	automatic motivation	Notes AK	Notes HC
1	Food abundance	“The aggregate amount of food (volume) that is at any moment in time available in UK society”	Y	1st	Food Consumption	Psychological ambivalence	N/A	0			0			1			1			0			0			Not coded although abundant food available could prompt people to eat without thinking about it (automatic motivation) and also over-ride resisting eating (reflective)….this is only talking about the amount of food available and things affecting this
2	Food exposure	“The number of food cues individuals are confronted with on a daily basis”	Y	1st	Food Consumption	Psychological ambivalence	N/A	0			0			1			1			0			1			SO- because a certain social situation might present more food cues than another AM- mostly about opportunity but coding AM as exposure to smells, sights etc of food cues can prompt an individual to be motivated automatically
3	Portion size	self-explanatory	Y	1st	Food Consumption	Force of dietary habits	Level of available energy	0			1			1			1			1			1			SO- because social situation might dictate portion size- served by someone else (don't want to be rude/ungrateful), AM- because it can involve automatic reward in the brain to eat more
4	Energy density of food offerings	"Number of calories per unit food weight"	Y	1st	Food Consumption	N/A	Level of available energy; Strength of lock-in to accumulate energy	0			0			1			1			1			1
5	Palatability of food offerings	self-explanatory	Y	1st	Food Consumption	Degree of primary appetite control; Force of dietary habits	N/A	0			0			1			1			1			1			PO- having the physical opp to make a food choice based on palatability? Might have more palatible choices with more money etc. or go for high sugar cheap options if wanting something tasty but on a budget. could prompt people to eat without thinking about it (automatic motivation) and also over-ride resisting eating (reflective)
6	Alcohol consumption	self-explanatory	Y	1st	Food Consumption	Force of dietary habits	N/A	0			0			1			1			1			1			RM- ability to resist drinking or over-drinking; AM- drinking out of habit, or even addiction
7	Convenience of food offerings	“The degree to which food offerings cater to the desire for convenience”	Y	1st	Food Consumption	Force of dietary habits	N/A	0			0			1			1			1			1			RM- ability to resist going fo r the easy option than perhaps cooking a healthy meal; AM- automatically going for the convenient choice without thinking about it
8	De-skilling	“The degree to which individuals are not able anymore to engage independently in routine tasks for daily living (such as cooking)” Conceptualising as having the skills and knowledge to cook healthily	Y	1st	Food Consumption	Force of dietary habits	N/A	1			1			0			1			0			0
9	Tendency to graze	“Tendency to eat outside fixed meal times”	Y	1st	Food Consumption	Force of dietary habits	N/A	0	0	0	0	0	0	1	1	1	1	1	1	0	0	0	1	1	1
10	Purchasing power	No description provided 'financial ability to buy products/ services'- Eng Ox Dict	Y	1st	Food Production	Force of dietary habits	N/A	0			0			1			1			0			0
11	Market price of food offerings	self-explanatory	Y	1st	Food Production	N/A	Strength of lock-in to accumulate energy	0			0			1			1			1			0
12	Degree of physical education	“Degree to which people have learned to use their body (for labour, leisure and transport)”	Y	1st	Individual Physical Activity	Psychological ambivalence	N/A	1	1	1	1	0	0	1	1	1	1	1	1	0	0	0	0	0	0
13	Degree of innate activity in childhood	“Degree to which physical activity is part of typical childhood behaviour”	Y? Not sure as this may not mean habits brought forward to adulthood…	1st	Individual Physical Activity	Physical activity	N/A	1			0			1			1			0			1			AM- walking as active travel (habit from childhood)
	NEAT Non-Volitional Activity	"Extent to which people engage in non-volitional activity (twitching etc)"	N- Not applicable as not easily amendable to intervention	1st	Individual Physical Activity	N/A	Level of available energy
14	Level of recreational activity	“Degree to which people engage in physical activity for recreation”	Y	1st	Individual Physical Activity	Physical activity	N/A	1			0			1			1			1			0
15	Level of domestic activity	"Level of physical activity exhibited in the domestic arena"	Y	1st	Individual Physical Activity	Physical activity	N/A	1			0			1			1			1			0
16	Level of occupational activity	"Level of physical activity associated to professional duties"	Y	1st	Individual Physical Activity	Physical activity	N/A	1			0			1			1			0			1
17	Level of transport activity	“Level of physical activity associated to transport”	Y	1st	Individual Physical Activity	Physical activity	N/A	1			0			1			1			1			0
18	Functional fitness	“Level of physical fitness to perform daily tasks”	Y	1st	Individual Physical Activity	Physical activity	N/A	1			0			0			0			0			0			RM- beliefs about your own fitness to perform an exercise impact upon your reflective motivation? Coded no as just based on fitness not perception of own fitness
19	Stress	“Perceived level of stress by individuals”	Y	1st	Individual Psychology	Psychological ambivalence	Conscious control of accumulation	0			1			0			0			1			1
	Individualism	"Weakness of social fabric"	N- This is not linked to a key variable or core variable within the foresight map	1st	Individual Psychology	N/A	N/A
20	Food literacy	“Degree to which people are able to assess nutritional quality and provenance”	Y	1st	Individual Psychology	Psychological ambivalence	N/A	0			1			0			0			0			0
21	Self-esteem	“Sense of purpose and self-confidence of individuals”	Y	1st	Individual Psychology	Psychological ambivalence	Conscious control of accumulation	0	0	0	1	1	1	0	0	0	0	0	0	1	1	1	1	1	1
22	Perceived inconsistency of science-based messages	“Degree to which there is incompatibility between scientific assessments on food related issues which (are perceived) to be similar”	Y	1st	Individual Psychology	Psychological ambivalence	Conscious control of accumulation	0			1			0			0			1			0
23	Demand for indulgence/ compensation	“Strength of demand for psychological release after stress or effort”	Y	1st	Individual Psychology	Force of dietary habits	N/A	0			1			0			0			1			1
24	Desire to resolve tension	“Desire to resolve psychological conflict between what people desire and what they need to stay healthy”	Y	1st	Individual Psychology	Force of dietary habits	N/A	0			1			0			1			1			1			PO- what about desire to purchase something healthy over what they desire being diminished by percieved higher cost of healthy food? Indirect- the desire/discipline is motivation and the psych cap to understand what is healthy vs what isn't
25	Side effects of drug use	self-explanatory	Y	1st	Physiology	Degree of primary appetite control; physcial activity	N/A	1	0	0	1	0	0	0	0	0	0	0	0	0	0	0	1	1	1	PsC- are there mental health side effects? RM- someone's motivation to manage weight affected by presence/absence of drug side-effects? AO- is there affect on automatic motivation AM- impact on appetite centres for example?
26	Reliance on pharma remedies	"Reliance on pharma remedies to deal with effects of obesity"	Y	1st	Physiology	Degree of primary appetite control; Force of dietary habits	N/A	0			0			0			0			1			1			PC- are they able to manage weight without drug? PsC-if someone is over-reliant on weight management drug, does their psychological capability to manage weight become diminshed?
27	Reliance on surgical interventions	"Reliance on pharma & surgical remedies to deal with effects of obesity"	Y	1st	Physiology	N/A	Level of available energy	0			0			0			0			1			1			unsure of this variable- obesity surgery considered here, AM- appetite
	Level of infections	"Degree of general occurrence of all type of diseases in society"	Y	1st	Physiology	Degree of primary appetite control	N/A	0			0			1			0			0			1			EXCLUDED 03/03/21 as level of infections not appropriate to intervene here on the basis of energy balance/obesity- can't make people ill so they lose appetite for example
	Genetic and/or epigenetic predisposition to obesity	“Degree to which a person is predisposed by his genetic make-up to develop obesity; degree of indirect inheritance that contributes to obesity susceptibility” CLARIFY- WE ARE TALKING ABOUT GENETIC AND AUTOMATIC APPETITE CONTROL	N- Not in itself easily amendable to intervention so exclude?	1st	Physiology	Degree of primary appetite control	N/A
	Level of thermogenesis	"Degree of energy needed to maintain body temperature"	N- Not applicable as not amendable to intervention	1st	Physiology	N/A	Level of available energy
	Resting Metabolic Rate	Degree of energy utilised by the metabolism in a resting state (no physical nor intestinal activity)	N- Not applicable as not easily amendable to intervention??	1st	Physiology	N/A	Level of available energy
28	Quality and quantity of breast feeding (and weaning)	self-explanatory	Y	1st	Physiology	Degree of primary appetite control	N/A	1			1			1			1			1			1			Coded from the perspective of a mother of a baby. AM- coded this as it can involve emotional desire to breastfeed
	Appropriateness of Nutrient Partitioning	Degree to which the body is able to maintain the appropriate balance between fat, protein and carbohydrate metabolism and storage	N- Not applicable as not amendable to intervention	1st	Physiology	N/A	Strength of lock-in to accumulate energy
	Level of adipocyte metabolism	“Degree to which fat is rapidly absorbed and stored in adipose tissue (fat storage cells)”	N- Not applicable as not amendable to intervention	1st	Physiology	Degree of primary appetite control	N/A
	Degree of optimal GI signalling	“Degree of intestinal signals resulting from digestion and absorption of food that help to control the intake of type and amount of foods”	N- Not applicable as not amendable to intervention	1st	Physiology	Degree of primary appetite control	Importance of physical need
	Level of satiety	“Degree to which food digestion and absorption in the gut reduces the need for food intake”	N- Not applicable as not amendable to intervention	1st	Physiology	Degree of primary appetite control	Importance of physical need
29	Exposure to food advertising	self-explanatory	Y	1st	Social Psychology	Psychological ambivalence	Conscious control of accumulation	0	0	0	1	0	0	1	1	1	1	1	1	1	1	1	1	1	1	PsC- need to have the ability to read and understand food advertisement to take any action after being exposed to it however don't need this to actually be exposed to it?
	level of agreement 1st tier
1	Agreed on 24/29 = 80%
2	Agreed on 26/30= 87%
	Overall agreement across all tiers
1	64/84= 76%
2	73/84 = 87%

## Sheet: 4. Policy coding
Random number	Policy actions	Link	Broader context (e.g. AFFFA, NICE)	Document/Intervention type (e.g. guidance, policy paper, programme)	Organisation	Notes	Underpinning evidence	Target of policy	Focus on reducing health inequalities?	Method of reducing health inequalities	Mention of stigma/weight bias?	Intervention function- Education	Ed LMcG	Ed RON	Ed agreed	Target Ed	Mapped	Justification Ed	Intervention function- Persuasion	Per LMcG	Per RON	Per agreed	Target P	Mapped2	Justification Per	Intervention function- Incentivisation	Inc LMcG	Inc RON	Inc agreed	Target I	Mapped7	Justification Inc	Intervention function- Coercion	Co LMcG	Co RON	Co agreed	Target C	Mapped11	Justification Co	Intervention function- Training	Tr LMcG	Tr RON	Tr agreed	Target T	MappedT	Justification Tr	Intervention function- Restriction	Re LMcG	Re RON
1	Choose to Live Better	https://www.choosetolivebetter.com/	AFFFA 1 (Consistent, coordinated and integrated campaign developed in respect of nutrition and physical activity, the focus of which is informed by the evidence base and regional/local research)	Campaign	PHA	helps you work out if you are overweight or obese and provides top tips on how you can easily make healthier choices in life.	References The Eatwell Guide, Daily Reference Intakes	1	N		N	1			1	1		healthy eating/lifestyle info	1			1	1		uses persuasive messaging (info about health consequences of carrying too much weight)	0			0				0			0				0			0				0
2	Breastfeeding- A Great Start- A Strategy for Northern Ireland 2013-2023	https://www.health-ni.gov.uk/publications/breastfeeding-strategy	AFFFA (New Breastfeeding Strategy in place and being implemented.)	Strategy	DHSSPS/ DoH NI	breastfeeding stratgey for NI	Reference List	2	Y	one of the focuses of the document	N	1			1	2		Educates on benefits of breastfeeding including maternal weight management	1			1	2		Indirectly could influence maternal weight by persuasive campaigns to promote breastfeeding (info about health consequences for mother)	0			0				0			0				0			0				0
3	Cook it!	https://www.publichealth.hscni.net/publications/cook-it-fun-fast-food-less-community-nutrition-education-programme	AFFFA (Families, groups and communities in areas of deprivation supported to increase knowledge of good nutrition, practical cooking skills and food budgeting) AFFFA 1 (Targeted healthy food initiatives in place)	Programme	HSC PHA	Cook it! is a practical cooking skills programme, promoting healthy eating, particularly where cost is a consideration. It can be used with a wide range of groups,from youth clubs to older people in day care groups	Not specified	1	Y	cooking healthily on a budget tips and practice	N	1			1	1		nutrition education	0			0				0			0				0			0				1			1	1		Cooking skills improvement	0
4	Food Values	http://healthallianceni.com/health-social-wellbeing/nutrition-obesity-prevention/	AFFFA (Families, groups and communities in areas of deprivation supported to increase knowledge of good nutrition, practical cooking skills and food budgeting)	Programme	HSC PHA	Food Values is a 4 week food budgeting programme that aims to support people to make healthier food choices within a limited budget.	Not specified	1	Y	cooking healthily on a budget tips	N	1			1	1		Educates on healthy eating on a budget	0			0				0			0				0			0				0			0				0
5	Start Active Stay Active	https://www.health-ni.gov.uk/news/cmo-launches-start-active-stay-active-physical-activity-guide	AFFFA 1 (The new CMO Physical Activity Guidelines for adults and older people published and disseminated; Initiatives and programmes on nutrition and physical activity within all Early Years settings reviewed)	Leaflet/campaign	DoH NI (CMO's UK-wide)	Infographic promoting benefits of exercise and CMO Guidelines	based on evidence-based guidelines (CMO's physcial activity guidelines)	5	N		N	1			1	5		educates on benefits of exercise	1			1	5		includes persuasive messages	0			0				0			0				0			0				0
6	Weigh to a Healthy Pregnancy	https://www.aso.org.uk/wp-content/uploads/2016/02/6Regional-weigh-to-a-Healthy-Pregnancy-Programme-Michelle-Toland.pdf	AFFFA 1 (Overweight and obese expectant mothers have the opportunity to access evidence based weight management interventions developed for expectant mothers)	Programme	HSC PHA	Programme aimed at reducing maternal obesity (BMI>40), dietitians, midwives, physicians. Face2face, phone & small groups, record weekly weight, advice from pysio & dietitian.	evaluation of a pilot programme informed programme design	2	N		N	1	1	1	1	2		Educates on managing healthy weight gain in pregnancy and why that's important (info about health consequences)	1	1	1	1	2		includes persuasive messages from leaflets/other resources on health consequences of being overweight/excess weight gain in pregnancy; Feedback on behaviour/weight?	1	1	1	1	2		counting feedback on outcome of behaviour here (weight) as incentivisation as multiple measurements taken with the aim to incentivise person to avoid excess weight gain in pregnancy	0	0	0	0				1	1	1	1	2		Skill building around self-monitoring and goalsetting etc.	0	0	0
7	Physical Activity Referral Scheme	https://www.publichealth.hscni.net/sites/default/files/3674-Healthwise%20Flyer%20(low%20res).pdf (example)	Fit Futures, AFFFA 1(Health and Social Care Professionals identify, and provide appropriate interventions, or signposting, for those adults who are, or at-risk of, overweight/obesity)	Programme	HSC Trusts, PHA, Councils and Healthy Living Centres	Few different forms of this but generally consists of a GP referral to a 12 week programme with an exercise professional (PT or group based) can be for obesity, obesity & co-morbidity, diabetes, or specific chronic condition that can be hepled/managed by exercise	Not specified	1	Y	offered in disadvantaged areas (e.g. neighbourhood renewal areas) and provides PT sessions for free	N	1			1	1		Improves knowledge of types of exercise suited to individual's needs, improves knowledge of how to use gym equipment etc (can assume that a PT session involves the instructor demonstrating exercises/instructing how to perform them	0			0				0			0			not material but does improved health/less pain count? Decided no as there is no evidence of the expectation of the reward of better health/less pain being directly communicated to individuals	1			1	1		If you don't attend booked sessions regularly without good reason, you don't get full 12 weeks- this could be coercion through "Behaviour cost" or "Future punishment"	1			1	1		Trained on how to use gym equipment and how to perform various exercises (imparting skills)	0
8	Get a life Get active	https://www.publichealth.hscni.net/publications/get-life-get-active		Leaflet/campaign	HSC PHA	leaflet campaign with exercise tips	Not specified	5	N		N	1			1	5		educates on benefits of exercise	1			1	5		includes persuasive messaging	0			0				0			0				0			0				0
9	Let's take on childhood obesity campaign	http://chrodis.eu/wp-content/uploads/2017/03/lets-take-on-childhood-obesity.pdf	AFFFA (Children, young people and their families provided with information in respect of nutrition)	Campaign	Safefood, AFFFA, HSE ROI, Healthy Ireland	multi-layered public health communications and awareness campaign to tackle the high rates of overweight and obesity in children on the island of Ireland. Targeted parents of 2-12 yr olds to make healthy changes as a family (tv/radio ads, social/digital ads)	Reference List	4	Y	highlights concerns about obesity in disadvantaged communities	N	1	1	1	1	4		Improves knowledge of healthy eating/lifestyle tips for families	1	1	1	1	4		includes persuasive messaging	0	0	0	0				0	0	0	0				0	0	0	0				0	0	0
10	Sport Matters NI Strategy 2009-2019 A Strategy for Sport and Physical Recreation	https://www.dsni.co.uk/files/Sport_Matters_The_Northern_Ireland_Strategy_for_Sport__Physical_Recreation_2009-2019.pdf	AFFFA 1 (Sport Matters Strategy implemented; Greater involvement of underrepresented groups in recommended levels of physical activity)	Strategy	DfC	strategy for sport and physical recreation for the period of 2009 to 2019, which focuses on improving participation, performance and places.	Reference List	5	Y	highlights need to continue to increase participation of people from disadvantaged backgrounds in sport	N	1	1		1	5		Promoting the benefits of sport to under represented groups; promote understanding of benefits of play and physical activity in workforces and schools; Promote sport and physical recreation as a primary health improvement tool. (Education within this strategy)	1	1		1	5		document not explicitly persuasive in itself but advises the generation of persuasive campaigns etc to promote sport and it does promote health benefits of sport so did code	0	0		0				0	0		0				1	1		1	5		Improved playwork training for workforces, train coaches working in communities and schools (training provided to coaches in communities who will in turn deliver training in a sport or skill to community members including adults)	0	0
11	Eating Well Choosing Better	https://www.food.gov.uk/business-guidance/eating-well-choosing-better	AFFFA (Northern Ireland food manufacturers continue to be encouraged to reformulate their food to reduce saturated fat, sugar, salt, calorific value and provision of smaller portion sizes of energy dense foods)	Programme	FSA NI	support for S-M businesses to reduce portion size/calories per serve, reduce sugar and reformulate (consumers not necessarily aware of this)	aligns with the UK Government’s sugar reduction and wider reformulation programmes	6	N		N	0			0	6		Not educating consumers, more so educating buisnesses so not coded….no mention of displaying calorie content or advertising "healthier options" to consumers	0			0				0			0				0			0				0			0				0
12	Community Food Initiative	https://www.safefood.net/community-food-initiatives	AFFFA (Families, groups and communities in areas of deprivation supported to increase knowledge of good nutrition, practical cooking skills and food budgeting) AFFFA 1 (Targeted healthy food initiatives in place)	Programme	Safefood	Funding has been available on a recurrent basis for periods of 2 years, but not necessarily to the same communities. Communities structure activities in different ways (therefore variable duration). Aimed at families in low income communities. May have an effect on obesity levels but programme not specifically targeted at weight management. Makes food skills more mainstream and healthy food more …	Not specified	4	Y	aimed at families in low-income communities	N	1	1		1	4		increases knowledge around healthy eating (and on a budget)	0	0		0				0	0		0				0	0		0				1	1		1	4		Cooking skills improvement, food labelling education & practice (instruction of how to perform behaviour & behavioural practice/rehearsal)	0	0
13	The Eatwell Guide	https://www.food.gov.uk/business-guidance/the-eatwell-guide		Campaign	PHE (Welsh Govt, FSA Scotland, FSA NI)	One-off campaign but is an established recommendation (for people aged 5+ years)	based on government dietary recommendations	5	N		N	1			1	5		Healthy eating guidelines including food groups and quantities	0			0			not enough in itself to code but can be used as part of persuasive healthy eating campaigns	0			0				0			0				0			0				0
14	Weigh to Health	http://ndcn.co.uk/health-wellness/weight-management/	AFFFA (Families, groups and communities in areas of deprivation supported to increase knowledge of good nutrition, practical cooking skills and food budgeting); AFFFA 1(Health and Social Care Professionals identify, and provide appropriate interventions, or signposting, for those adults who are, or at-risk of, overweight/obesity)	Programme	North Down Community Network	Only offered in some HSC Trusts/communities, unclear how often programmes are run (looks to be infrequently) helps adults who are overweight to lose weight sensibly with group support; advising how to eat a healthier diet, make positive changes to manage their weight and take part in some low-level physical activity. Alternative description-offers information and support to help you make small, l…	Not specified	1	N		N	1			1	1		info on healthy eating	1			1	1		Feedback on outcome of behaviour (weight etc) to persuade	1			1	1		counting feedback on outcome of behaviour here (weight) as incentivisation as multiple measurements taken with the aim to incentivise person to lose weight	0			0				1			1	1		skills buidling around goal setting, self-monitoring= training	0
15	Choose to Lose	https://www.makinglifebettertogether.com/choose-to-lose-community-weight-management-programme/		Programme	HSC PHA (various trusts and community organisations)	Offered in all HSC Trusts at different points up until 2018/2019. Seems like funding rarely in place to offer programme consistently, sustainability issues. Community based, peer support, weight loss programme for adults designed to be delivered in a group setting in order to empower overweight/obese participants to achieve and maintain a healthy weight. The programme is delivered by people worki…	Not specified	1	N		N	1			1	1		nutrition and exercise education	1			1	1		Feedback on outcome of behaviour (weight etc) to persuade	1			1	1		counting feedback on outcome of behaviour here (weight) as incentivisation as multiple measurements taken with the aim to incentivise person to lose weight	0			0				1	1		1	1		skills buidling around goal setting, self-monitoring= training	0
16	HSC Diabetes Prevention Programme	https://discovermomenta.com/		Programme	Momenta via HSC NI	Newly introduced across all trusts in 2019. Focuses on diet, activity and weight in prediabetics using theory based behaviour change	evidence based programme	1	N		N	1	1		1	1		nutrition and exercise education	1	1		1	1		info about health consequences, feedback on behaviour/goals, use of weight or BMI changes, HBA1c etc (biofeedback) as persuasion	1	1		1	1		is a decrease in diabetes risk counted? (information about health consequences & biofeedback) LM - I'd say yes and also biofeedback improvements are intrinsic motivation	0	0		0				1	1		1	1		says a 250 workbook and self monitoring log for participants so training must occur in terms of how to self monitor plus ltrain in how to use a predometer etc?	0	0
17	Slimming World	https://www.slimmingworld.co.uk/nearest-group-search		Programme	Slimming World	Commercial programme but 12 week voucher possibly offered in future? Website SW own words: Slimming World integrates three key principles to help people adopt a healthier lifestyle: 1. A warm, empowering group environment - IMAGE Therapy - which supports members and facilitates behaviour change around eating and activity habits. 2. A satisfying eating plan - Food Optimising - which promotes healt…	evidence informed	1	N		N	1	1		1	1		involves nutrition education	1	1		1	1		Feedback on outcome of behaviour (weight etc) to persuade	1	1		1	1		"Slimmer of the week" recognised and certificate given (social reward/incentive) participants know about this beforehand	0	0		0				1	1		1	1		Counting education on how slimming world plans work for consistency - as technically this is encouraging self-monitoring and skills building around setting goals...instruction on how to perform the behaviour?	0	0?
18	Weight Watchers	https://www.weightwatchers.com/uk/		Programme	WW	Commercial programme but 12 week voucher possibly offered in future?	evidence informed	1	N		N	1			1	1		involves nutrition education	1			1	1		Feedback on outcome of behaviour (weight etc) to persuade	1			1	1		"Wellness wins" rewards programme and social reward for weekly winners	0			0				1			1	1		Counting education on how WW plans work for consistency - as technically this is encouraging self-monitoring and skills building around setting goals...instruction on how to perform the behaviour?	0
19	Calorie Wise Scheme	https://www.food.gov.uk/business-guidance/calorie-wise	AFFFA (Pre-packed foods labelled with simple, easy to understand, front of pack nutritional information to allow consumers to make an informed choice)	Programme	FSA NI, Local Councils	businesses displaying calories on menus/items	Not specified	6	N		N	1			1	5		improves knowledge of calories	1			1	5		may be advertised/communicated to consumers in a persuasive manner	0			0				0			0				0			0				0
20	CMO's Physical Activity Guidelines	https://assets.publishing.service.gov.uk/government/uploads/system/uploads/attachment_data/file/832868/uk-chief-medical-officers-physical-activity-guidelines.pdf	AFFFA (The new CMO Physical Activity Guidelines for adults and older people published and disseminated)	Guidelines	Chief Medical Officer, DoH NI	Guidelines for different age groups (recommended amount and type of physical activity) 150 mins mod, 75 vigourous for adults and older adults	Reference List	5	N		N	1			1	5		improves knowledge of recommened activity	1			1	5		includes persuasive messaging	0			0				0			0				0			0				0
21	Every Body Active 2020 programme	https://www.belfastcity.gov.uk/community/health-and-wellbeing/active-lifestyle/sports-development/every-body-active-2020	AFFFA (Greater involvement of underrepresented groups in recommended levels of physical activity)	Programme	Sport NI	Initiative to encourage everyone in NI especially women and girls, people with disabilities and people in areas of greatest social need to be more active, more often. Promoting and signposting to sports clubs/activity opportunities. Videos available during covid	Not specified	5	Y	focuses on areas of greatest social need, disabilities and other under represented groups	N	1	1		1	5		improves knowledge of activity opportunities and includes "how to videos" to learn skills of different sports	1	1		1	5		includes persuasive messaging in media campaigns	0	0		0				0	0		0				1	1		1	1		not sure if initiative itself could be said to provide training but the sports clubs it signposts to do? LM - I think the how to videos you refer to would cover this? -agreed	0	0
22	Active Together: A strategy for leisure in Fermanagh and Omagh	https://www.fermanaghomagh.com/app/uploads/2019/01/Active-Together-Draft-Strategy.pdf	AFFFA (Community and Voluntary sector HSC. DCAL, Sport supported to provide increased NI, DHSSPS, opportunities for participation in Vol/Com, District recommended levels of physical activity)	Strategy	Fermanagh Omagh District Council	strategy aims to increase opportunities for sport and active leisure activities to improve health and wellbeing	Not specified	5	Y	areas of high social need a focus	N	1	1		1	5		providing accessible info along with partners on physical and mental wellbeing	0	0		0			could generate persuasive messaging in promotion of activity/leisure opportunities but strategy in itself not being coded as persuasion	0	0		0				0	0		0				0	0		0				0	0
23	Beat the street	http://www.intelligenthealth.co.uk/evidence/physical-activity/		Programme	Intelligent Health- funded by Diabetes UK, the British Heart Foundation (BHF) and Tesco.	Community health initiative- Competition walking, cycling running game in Belfast and some surrounding areas 13th Sept- 1st Nov)	Not specified	4	N		N	0	0		0	4		no evidence of education on benefits of being active	1	1		1	4		promoted on social media to stimulate action? Persuasive to families to take part in a family/community activity LM- agreed	1	1		1	4		it is explained at start that winning schools, comm groups/businesses will be given prizes	0	0		0				0	0		0				0	0
24	One You Campaign	https://www.nhs.uk/oneyou/		Campaign (England)	NHS/PHE	NHS England National campain for mental & physical wellbeing improvemnet. Focuses on non-judgemental approaches. Also includes a suite of apps but not including these here as they are included below (couch to 5k, Active 10)- Just campaign and online educational resources	learning and expertise gathered through previous campaigns (C4L etc) has informed the development of One You	1	N		N	1	1		1	1		educational messages	1	1		1	1		includes persuasive messages but not judgemental	0	0		0				0	0		0				0	0		0				0	0
25	Change4Life Campaign and resources	https://www.nhs.uk/change4life/about-change4life		Campaign (England)	British Govt	National social marketing campaign for tackling obesity (mostly aimed at families) healthy eating/activity based	evidence review completed	4	?		N	1			1	4		educational messages and resources	1			1	4		persuasive messaging to promotes healthy changes	0			0				0			0				0			0				0
26	Work Well Live Well	https://www.dhcni.com/work-well-live-well	AFFFA (Employees are supported and encouraged to be more active in the workplace and undertake less sedentary behaviour)	Programme	Funded by PHA, delivered by Health@Work NI, NICHS and Developing Healthy Communities	Workplace health & wellbeing survey, 3 year health & wellbeing action plan, Health Champion Training for employees in workplace to drive forward a three year action plan, Access to two health promotion talks/campaigns and for employees, Provision of resources for health and wellbeing initiatives, Support from an experienced Health@Work NI workplace health and wellbeing team	Not specified	1	N		N	1	1		1	1		health promotion talks/campaigns	1	1		1	1		reluctant to code as lack of info about campaigns but persuasion could be acting on the Health Champions by way of (identification of self as a role model) - LM I think I would agree, it's a bit uncertain but I think the Champ is in place to persuade engagement too	0	0		0			think it probably does include incentivisation but we just don't have enough info?? AK- possibly yes, can't find anymore info to suggest it does	0	0		0				1	1		1	1		Health champion training to help with health improvement of the workforce plan (would limit this to health champions only so the training element isn't actually affecting many people) - LM though we don't know how they then use these skills in the talks etc?	0	0
27	NICS WELL NI Civil Service corporate health and wellbeing programme	https://engageforsuccess.org/case-study-wellbeing-northern-ireland-civil-service	AFFFA (Employees are supported and encouraged to be more active in the workplace and undertake less sedentary behaviour)	Programme	Engage for success- NI Civil Service	WELL is a programme incorporating support, education and information on a wide range of health and wellbeing issues which is available to all Northern Ireland Civil Service staff. Multi-component corporate wellness programme, inloves health promotion activities mainly but also a Lifestyle and Physical Activity Assessment where behaviour change is encouraged with a follow up at 6 months. Civil ser…	Not specified	1	N		N	1	1		1	1		health promotion talks/campaigns/website	1	1		1	1		Persuasion could be acting on the Health Champions by way of (identification of self as a role model) but in addition all participants that want to avail of a health assessment will get feedback including biofeedback and weight changes etc. and plenty of information available with persuasive messaging about health consequences of being overweight amongst other aspects of health	1	0		0	1		Use of biofeedback and feedback on outcome of behaviour (weight as an incentive	0	0		0				1	1		1	1		Health champion training, counselling available- does this count as training? Gain coping skills etc in terms of stress or other problems - LM I think there's enough to code training	0	0
28	The SWEET Programme	https://olt.ie/projects/sweet/	AFFFA 1 (Families, groups and communities in areas of deprivation supported to increase knowledge of good nutrition, practical cooking skills and food budgeting)	Programme	PHA (Healthy Living Centre OLT)	Prevention programme (parents u-5s) 8 weeks and Management programme (families) 10 weeks… involves nutrition education, cooking sessions, food labelling activities, physical activity sessions	Not specified	4	Y	areas of high social need a focus	N	1	1		1	4		educational programme about healthy eating	1	1		1	4		wondering about the influence of the course tutors etc and any messaging that might be part of the programme? AK- there are communication of the health risks of consuming too much sugar- dental decay pictures etc so code yes	1	1		1	4		prizes for e.g. best scrapbook (parent motivated to help child engage in programme) not sure this is strong enough to code - LM games etc are included throughout so I think there is incentivisation included in the broadest sense	0	0		0				1	1		1	4		cooking skills	0	0
29	The Family Health Initiative	https://www.communityni.org/organisation/early-years-family-health-initiative	AFFFA (Families, groups and communities in areas of deprivation supported to increase knowledge of good nutrition, practical cooking skills and food budgeting)	Programme	PHA HSC	Prevention programme (parents 0-5s) 8 weeks and Management programme (families, children aged 8-11) 12 weeks involves nutrition education, cooking sessions, food labelling activities, physical activity sessions	Not specified	4	Y	areas of high social need a focus	N	1	1		1	4		educational programme about healthy eating	0	0		0				1	1		1	4		prizes given? (parent motivated to help child engage in programme) not sure this is strong enough to code - LM on website it says 'Each week families receive free incentives e.g. beach balls, shopping bags and water bottles to encourage them to make healthier choices in their own homes.' so ultimately incentives are used to facilitate behaviour change	0	0		0				1	1		1	4		cooking skills	0	0
30	Belfast healthy Cities	https://www.belfasthealthycities.com/about-belfast-healthy-cities	AFFFA (Reviews of planning policies take account of the impact of planning on health and opportunities for sustainable physical activity)	Programme	WHO	In place indefinitely? Works with local partners to promote innovation, collaborative action and policies for better health and wellbeing for everyone.	?	5	Y	focus on health inequality	N	1			1	8		seminars on health literacy for HPs, teaching resources for schools, campaigns (the target is HPs, children etc and may not be specific enough to say it affects obesity levels?)	0			0			lobbying for change with local actors, persuading using evidence from other healthy cities (this is persuasion but not targeted at general population)	0			0				0			0				1			1	8		Health literacy training for health profs etc (target is health profs and not directly affecting obesity)	0
31	Active Belfast	https://www.makinglifebettertogether.com/active-belfast/	AFFFA (Community and Voluntary sector HSC. DCAL, Sport supported to provide increased opportunities for participation in recommended levels of physical activity; Greater involvement of underrepresented groups in recommended levels of physical activity)	Project	Belfast City Council, PHA, BHSCT etc	In place indefinitely? Partnership project which aims to promote healthy living and increase physical activity. Active Belfast supports work in five areas: 1. People – provide and support a range of training opportunities 2. Places – extend the range and quality of spaces and activities available 3. Participation – develop and provide a range of activities to increase awareness and participation …	Not specified	5	N		N	1	1		1	5		increasing awareness of benefits of being active through supporting educational campaigns and programmes	1	1		1	5		promotion of benefits of being active in a persuasive manner through campaigns and programmes they support with funding	0	0		0				0	0		0				1	1		1	5		provides and supports a range of training opportunities in sports etc- imparting new skills to participants	0	0
32	Exercise, Explore, Enjoy: A strategic Plan for Greenways	https://www.infrastructure-ni.gov.uk/sites/default/files/publications/infrastructure/exercise-explore-enjoy-a-strategic-plan-for-greenways-november-2016-final.pdf	AFFFA (Reviews of planning policies take account of the impact of planning on health and opportunities for sustainable physical activity)	Strategy (Infrastructure)	DfI NI	Developing Greenways to increase levels of physical activity and open up more opportunities to more people	Not specified	5	N		N	0	0		0				0	0		0				0	0		0				0	0		0				0	0		0				0	0
33	A Bicycle Strategy for Northern Ireland	https://www.infrastructure-ni.gov.uk/sites/default/files/publications/drd/a-bicycle-strategy-for-northern-ireland.pdf	AFFFA (Reviews of planning policies take account of the impact of planning on health and opportunities for sustainable physical activity)	Strategy (Cycling)	DfI NI	vision is “a community where people have the freedom and confidence to travel by bicycle for every day journeys”. Making urban areas more accessible to those cycling, increase safety etc.	cites evidence of best practice from other countries	5	N		N	1	1		1	5		education on benefits of cycling as a form of physical activity (website and promotional materials)	1	1		1	5		persuasive marketing campaigns	0	0		0				0	0		0				1	1		1	5		bikeability training	0	0
34	The Outdoor Recreation Action Plan for Northern Ireland	http://www.outdoorrecreationni.com/wp-content/uploads/2015/11/Our-Great-Outdoors-The-Outdoor-Recreation-Action-Plan-for-Northern-Ireland_SportNI-2014.pdf	AFFFA (Greater access to public and privately owned land; Reviews of planning policies take account of the impact of planning on health and opportunities for sustainable physical activity)	Action Plan	DCAL NI (now DfI), Sport NI, NIEA, NI Tourist Board	Develop outdoor recreation to achieve: healthy active lifestyles for local people from all communities; economic growth through encouraging visitors to come and enjoy the outdoors, Protection of landscapes and ecosystems for future generations	Not specified	5	Y	disadvantaged areas mentioned	N	1	1		1	5		educates on benefits of outdoor recreation to health & gives info on where people can go nearby	0	0		0			promoting good news stories count? By 2018 to have provided guidance documentation and training seminars on effectively promoting outdoor recreation but the target of this isn’t the general public- it is to stakeholders so did not code LM - agreed	0	0		0				0	0		0				1	1		1	5		increase in the number of participants undertaking skills and leadership training in outdoor pursuit. So they can exercise safely- this increases opportunities to safely exercise outdoors….not sure on target of this? Indirectly affects general public in terms of training? LM - I think code yes for now as we have coded this for other similar situations eg for health champions	1	1
35	Hearty Lives Carrickfergus (BHF)	https://www.meadowbridgesurgery.co.uk/website/Z00382/files/HeartyLives%20Newsletter%20Spring%20Final.pdf	AFFFA 1 (Relevant recommendations from the Cardiovascular Framework implemented; Overweight and obese expectant mothers have the opportunity to access evidence based weight management interventions developed for expectant mothers)	Programme	BHF NI, Carrickfergus Borough Council, NHSCT, PHA	Targeted at young women, mothers and young childen as female life expectancy in Carrickfergus boroughs consistently below the NI average and generally high levels of childhood obesity. Included a number of elements including telemonitoring for pregnant women with high BMI, 12 week small steps programme, healthy eating info, mother and toddler groups	NICE PH6: Behaviour Change: The Principles for Effective Interventions• PH9: Community Engagement• PH11 Maternal and Child Nutrition• PH17: Promoting Physical Activity for Children and Young PeoplePH27: Weight Management Before, During and After Pregnancy• PH42: Obesity: working with local communities• CG43 / CG143: Obesity: Guidance on the prevention of overweight and obesity in adults and child…	2, 7, 4	Y	mention of female life expectancy being lower in Carrickfergus than rest of NI- health inequality	N	1	1		1	2, 7, 4		info on healthy eating/lifestyles on various programmes	1	1		1	2, 7, 4		persuasive messaging about health (information about health consequences) encourages in mothers (identification of self as role model) amongst other technques that are persuasive, credible source by health professionals leading pregnancy programme	1	1		1	2, 7, 4		telemonitoring feedback could be classed as social reward if midwives use positive reinforcement? LM - broadly they get feedback on their behaviour etc by health profs so I think we can code this	0	0		0				1	1		1	2, 7, 4		Cooking skills gained on Cook it! & Slow cooker programme	0	0
36	Healthy Hearts in the West	http://www.westbelfast-partnership.com/uploads/documents/two_years_in_a_nutshell_healthy_hearts_in_the_west.pdf	AFFFA (Relevant recommendations from the Cardiovascular Framework implemented)	Programme	West Belfast Partnership (lead org)	Included heart health and weight management programmes- brief intervention to adults who are overweight/obese using motivational interviewing technique; 6 month education programme for adults about their weight to motivate changes in lifestyle & support sustainable weight loss (200 individuals). Included a number of interventions including a 12 week weight management programme for women.	Not specified	1	Y	Health inequalities a main focus	N	1			1	1		education on healthy lifestyles	1			1	1, 7		persuasive messaging used in talking about consequences of being overweight plus MI used to verbally persuade of capabilities in pharmacy intervention, also weighing element of weight management programme for women.	1		0	0	7		Biofeedback & feedback on outcome of behaviour - weight & vascular screening count? RON -Think this was a one off though? so agree not incentive…AK -checked this again and one of the intereventions was a 12 week programme with multiple measurements so will code yes	0		0	0				0		0	0				0		0
37	Fit Families For the Future	https://www.health.org.uk/improvement-project/fit-families-for-the-future-improving-our-recognition-and-response-to-children		Programme	SEHSCT	Aimed to transform the lives of children and families who are struggling with weight issues. A multidisciplinary programme incorporating psychology, dietetics and exercise, to empower children and families to achieve better mental wellbeing and improved physical health. 45 minute assessment at a multidisciplinary clinic with a doctor, nurse, dietician and physiotherapist. The team will discuss tr…	Not specified	4	N		N	1	1	1	1	4		group education on nutrition etc.	1	1	1	1	4		feedback on behaviour/goals, use of weight or BMI changes (feedback on outcome of behaviour) as persuasion	1	1	1	1	4		is this incentivisation through feedback on goals etc? RON- need to be consistent about how biofeedback is being coded as incentive. AK- coded as yes as progress reviewed quarterly	0	0	0	0				1	1	0	1	4		evidence of training in group exercise RON-Need to ensure consistency here based on Laura's comment relating to training- coding yes for any kind of exercise with an instructor etc.	0	0	0
38	Belfast Active Travel Action Plan	https://www.publichealth.hscni.net/publications/belfast-active-travel-action-plan-2014-2020	AFFFA (Active Travel Strategy developed for Northern Ireland)	Action Plan	BSP( PHA, BHSCT, BCC)	aims to build a healthier city by encouraging people to incorporate walking and/or cycling into their daily travel; aims to try to make Belfast a more vibrant city where people are healthy, fit, well-connected with one another, and use physical activity as part of their everyday lives. Involves improving the walking and cycling network, building new skills for active travel, promoting opportuniti…	cites evidence on benefits of active travel	5	Y	Health inequalities a main focus	N	1			1	5		seminars on active travel & increases public awareness of the benefits of active travel and the opportunities available	1			1	5		Travelwise NI initiative, street level signage depicting distance and appropriate walk/cycle times	0			0				0			0				1			1	5		Cycling skills development programme, walk leader training	0
39	Minimum nutritional standards for catering in health and social care	https://u-matter.org.uk/sites/default/files/Minimum%20Nutritional%20Standards%20Report%202017.pdf		Standards	Safefood, FSA, PHA	nutritional standards designed to make the food on offer for staff and visitors in hospital restaurants and cafés healthier.	cites evidence e.g. NDNS survey NI data	5	N		N	1			1	5		not much education but calories in food communicated to public counts	0		0	0			in communicating the amount of calories in food choices- is this persuasive? RON - I'd probably code this as a no as it's more factual information?	0			0				0			0			Are calories displayed creating an expectation of punishment or cost? Decided no	0			0				1
40	Our Hearts, Our Minds (Panvascular Prevention)	http://meetings.derrycityandstrabanedistrict.com/documents/s24367/Cardiac%20Services%20Presentation.pdf	AFFFA (Relevant recommendations from the Cardiovascular Framework implemented)	Service	WHSCT	The 10 week programme delivered by a nurse-led multidisciplinary team including dieticians, physiotherapists/exercise professionals and psychologists aims to help patients and their families to reduce their risk of heart attack and stroke by becoming physically active, eating healthily, stopping smoking, managing bp, glucose etc and improving psychological health.	underpinned by research evidence from Imperial College London	1	N		N	1	1	1	1	1		nutrition education and general healthy lifestyle info related to cardiovascular risk provided	1	1	1	1	1		providing info on health consequences of participant's existing cardiovascular risk, using feedback/biofeedback to persuade individual to change (weight, wc, bp & cholesterol)	1	1	1	1	1		Monitoring and feedback on outcomes of behavior as incentivisation RON - as above	1	0? Part of persuasion?	1	1	1		communicating cost of not improving lifestyle/cardio risk factors count?RON -for this reason I'd code as yes	1	1	0	1	1		skills building around goal setting and self monitoring	0	0	0
41	Health Promoting Homes	http://www.upperspringfield.com/free-programme-health-promoting-homes/	AFFFA (Families, groups and communities in areas of deprivation supported to increase knowledge of good nutrition, practical cooking skills and food budgeting)	Programme	HLC	funded intermittently? Health Promoting Homes is a 9 week personal development, physical activity, and nutrition programme open to parents or carers of children. The programme takes place over 18 session and consists of 3 parts: 4 weeks of personal development, self-esteem and assertiveness building; 4 weeks of diet and nutrition including ‘Cook It’, a practical cookery course; 6 weeks of physica…	Not specified	4	Y	delivered in areas of deprivation	N	1			1	4		nutrition education and general healthy lifestyle info provided	0			0			unsure if personal development part would count towards this? Also don't think nutrition sessions would go into detail of health consequences to use as persuasion so coded no	1			1	4		health promoting gift worth £30 on completion (partcipants aware of this from outset)	0			0				1			1	4		Cook it! Improving cooking skills	0
42	Building an Active Travel Future for Northern Ireland	https://www.infrastructure-ni.gov.uk/sites/default/files/publications/drd/drd-active-travel-strategy.pdf	AFFFA (Active Travel Strategy developed for Northern Ireland)	Strategy	Department for Regional Development	part of a wider programme of work to develop more sustainable transport arrangements, drawing representation from across government departments, local government, the voluntary and community sector, and the private sector, a high level strategy for Active Travel across all NI was developed. Aim of document: to put walking and cycling at the heart of local transport, public health and well-being a…	Not specified	5	N		N	1		1	1	5		Travelwise team promoting workplace and school active travel plans (effective promotion & adequate info on benefits) Public info campaigns- Sharing space on the road, get a life get active.	1		1	1	5		persuasive messaging in campaigns	0		0	0				0		0	0				1		1	1	5		National Cycle Network Cycle training	0		0
43	Couch to 5k	https://www.publichealth.hscni.net/		Programme	NHS	Couch to 5K is a running plan for absolute beginners. It was developed by a new runner, Josh Clark, who wanted to help his 50-something mum get off the couch and start running, too. The plan involves 3 runs a week, with a day of rest in between, and a different schedule for each of the 9 weeks. Includes an app where runs can be recorded.	Not specified	5	N		N	1		1	1	5		exercise tips & benefits info, fitness guide on website/app	1		1	1	5		national campaign for promotion with persuasive messaging	1		1	1	5		allows self monitoring of behaviour (running) and winning of badges as an incentive/indication of progress	0		0	0				1		1	1	5		involves detailed instruction as to how to structure running training (instruction on how to perform behaviour) does impart a skill? RON-I agree	0		0
44	Small Changes Big Benefits			leaflet/campaign	PHA	This leaflet includes two methods to help members of the public assess whether or not they are overweight and by how much. (BMI categories and waist circumference)	Not specified	1	N		N	1			1	1		info about risks of being overweight, instruction on how to measure waist & interpret BMI	1			1	1		contains persuasive messaging about health risks (information about health consequences)	0			0				0			0				0			0			not sure about instruction on how to measure waist & interpret BMI? (instruction on how to perform a behaviour) decided no as it is only a leaflet with brief advice	0
45	Community Pharmacy "Living Well Service"			Service	PHA, HSCB, CPNI	The provision of opportunistic information and advice to patients receiving prescriptions and general pharmacy visitors on public health issues and the pro-active participation in campaigns during agreed periods, to promote public health messages .	Not specified	1	N		N	1			1	1		public health messages and healthy lifestyle advice given, display of relevant health promotion materials in pharmacies	1			1	1		persuasive messaging in the materials used	0			0				0			0				0			0				0
46	£ for lb 12 week challenge		AFFFA (Employees are supported and encouraged to be more active in the workplace and undertake less sedentary behaviour)	Programme	PHA & Business in the Community	The £ for lb challenge is a workplace based, 12 week behavioural weight management programme. Weight loss is incentivised by the organisation, the participant or both, pledging £1 to a relevant charity for every 1lb of weight loss achieved. Prizes are awarded to organisations and participants during a celebration event at the end of the programme.	Not specified	1	N		N	1			1	1		education programme available based on NHS Choices 12 week programme for losing weight	1			1	1		persuasive messaging visible around workplace	1			1	1		£1 pledge to a relevant charity for every lb of weight loss, prizes awarded	0			0				1			1	1		training for champions at start (limited to these champions however so affects small number)	0
47	Watching your weight in pregnancy		AFFFA (Overweight and obese expectant mothers have the opportunity to access evidence based weight management interventions developed for expectant mothers)	Programme	PHA, SHSCT	The programmes provide information about managing weight during and after pregnancy and include advice on good nutrition along with opportunities to take part in appropriate physical activities	Not specified	2	?	no specific mention but does refer to rising obesity levels in the southern area	N	1	1		1	2		nutrition advice & appropriate exercise advice	1	1?		1	2		persuasive messaging around impact of obesity in pregnancy	0	1? Health for baby?		0			not enough evidence of self-monitoring etc. but possible that it is included	0	0		0			not enough evidence of etc. but possible that it is included	0	0		0				0	0
48	Make a Change Initiative		AFFFA 1(Health and Social Care Professionals identify, and provide appropriate interventions, or signposting, for those adults who are, or at-risk of, overweight/obesity)	Initiative	PHA, Councils, NHSCT, SHSCT	Make a Change project, working with local unemployed people to help improve their physical activity, nutrition, mental health and wellbeing. Involves Health Support Officers providing one-to-one support to people from the target group to help them make a change for the benefit of their health. The themes identified for the year are physical activity and healthy eating, with an emphasis on how the…	Not specified	1	Y	works with the unemployed so could be said to be adressing health inequalities which would be high in this group	N	1			1	1		healthy eating/physical activity education	1			1	1		benefits of PA & healthy eating on mental health & wellbeing empasised in a persuasive manner and in a 1-1 setting	0			0				0			0				0			0				0
49	Action on obesity: comprehensive care for all			Policy (Working Paper)	Royal College of Physicians	guidance for health profs etc not patients/consumers	Reference List	8	Y	mentioned in document	N	1	0		0	8		education but target is health professionals	0	0		0				0	0		0				0	0		0				1	1?		1	8		guidance can be used in training health professionals	0	0
50	START Campaign			Campaign	Safefood	START is a public health campaign from safefood, the Department of Health in Northern Ireland and the Republic of Ireland, Healthy Ireland, the Health Service Executive and the Public Health Agency. Aims to support families to take small steps to eating healthier food and becoming more active. (Eat fewer treat foods; drink water and milk as regular drinks; give the right portion size for children…	Not specified	4	N		N	1		1	1	4		nutrition education for all the family (mostly aimed at parents of kids)	1		1	1	4		persuasive messaging	0		0	0				0		0	0				0		0	0				0		0
51	Check the label Campaign (nutrition labelling)	https://www.food.gov.uk/		Campaign	FSA, PHA	integrated marketing campaign across NI to encourage people to ‘Check the Label.’ The campaign is designed to educate and motivate consumers to make healthier informed choices when food shopping by looking at nutritional labels on pre-packed foods.	Not specified	5	N		N	1		1	1	5		educating on food labelling	1		1	1	5		persuasive messaging/use of imagery- just 100 calories extra a day could mean 10 pounds of weight gain a year.	0		0	0				0		0	0				0		0	0			not sure if instructions on how to read food labels is training? (instruction on how to perform a behaviour) Coding no as there is no practice involved etc- just a campaign RON- I agree - more education than training	0		0
52	NHS Weight Loss Plan			Programme	NHS	12 week evidence based diet and exercise plan for adults who are not pregnant.	Obesity specialist group BDA	1	N		N	1	1		1	1		nutrition/exercise education	0	0		0			not enough info?	0	1		1			given weight will be monitored, calorie counting etc	0	0		0				1	1		1	1		Skill building around self-monitoring and goalsetting etc.	0	0
53	Community Health Development Team (nutrition, wellbeing, physical activity)	https://setrust.hscni.net/	AFFFA (Health and Social Care Professionals identify, and provide appropriate interventions or signposting, for those adults who are, or at-risk of, overweight/obesity)	Service	Health Development Dept (SEHSCT)	Signposting to a range of health services/supports in the community	Not specified	1	N		N	1	1		1	1		educates person on their health needs and provides info on other services for onward referral	0	0		0				0	0		0				0	0		0				0	0		0			mainly signposting?	0	0
54	Good Food Toolkit	https://southerntrust.hscni.net/	AFFFA (Families, groups and communities in areas of deprivation supported to increase knowledge of good nutrition, practical cooking skills and food budgeting)	Programme	PHA	The goodfood toolkit has been produced to help ensure that local people receive accurate and practical nutrition messages on how to follow a healthy balanced diet. Use of the toolkit and delivery of nutrition education sessions is flexible and can be run as a one off or as a series of up to 9 sessions.	Not specified	1, 4	Y	usually offered in deprived areas	N	1	1		1	1		nutrition education	0	0		0				0	0		0				0	0		0				0	1		0			practical mentioned/cooking etc?	0	0
55	Southern Walking for Health		AFFFA (More people are aware of and have access to local facilities and opportunities for organised and nonorganised physical activity)	Programme	SHSCT	The Walking for Health programme, aims to help people lead a more active lifestyle, by providing walking opportunities. Group walks are led by friendly, specially trained volunteers who will provide support and encouragement on the way. The programme itself targets the inactive, who would like to participate in short walks (anything from 5 minutes to under 1 hour).	Not specified	1	N		N	0		0	0			no evidence of education on benefits of walking	0		0	0				0		0	0				0		0	0				1		0	0	1		walk leaders are trained volunteers or hps tp lead groups	0		0
56	Southern Cycle for Health		AFFFA (More people are aware of and have access to local facilities and opportunities for organised and nonorganised physical activity)	Programme	SHSCT	The scheme aims to increase awareness of the health benefits of cycling. Five Cycle Pods with bikes and safety equipment to enable local community groups to encourage those who are inactive to start cycling.	Not specified	1	N		N	1			1	1		increases awareness of health benefits of cycling	1			1	1		communicating the health benefits of something can be persuasive	0			0				0			0				1			1	1		cycle leaders training (only affects small number)	0
57	Active Pregnancy Programme	http://www.northerntrust.hscni.net/		Programme	NHSCT, SHSCT, PHA	Aimed at all pregnant women. Fitness instructors taking tailored pre/post natal PT sessions, aims to promote the health benefits of maintaining physical activity during pregnancy and also raise awareness of suitable activities which are available for women in their local areas through SureStart programmes and local leisure services including, leisure centers, outdoor gyms and local parks.	Not specified	2	N		N	1			1	2		benefits of maintaining physical activity during pregnancy, signposting & exercise tips	1			1	2		benefits of activity in pregnancy communicated	0			0				0			0				1			1	8		indirectly as fitness instructors completed specialist exercise for pre and post natal women qualification who then train women and impart specific training skills for use during pregnancy	0
58	Community Active Travel Programme (Belfast- Cycles and Walks)	https://www.sustrans.org.uk/about-us/our-work-in-northern-ireland	AFFFA (Active Travel Strategy developed for Northern Ireland)	Programme	Sustrans, PHA	encouraging people in communities across Belfast to walk and cycle more as part of everyday life. Includes: Group led walks; exploring the city through group led cycles, cycle training for children and adults, training people in your group to be walk or ride leaders, bicycle maintenance sessions.	Not specified	5	?	indirectly as activities are in areas of greater social need and low cost forms of transport	N	1		1	1	5		Unsure to what extent the benefits of cycling/walking are explained but information on benefits are on sustrans website as part of programme	1		1	1	5		includes persuasive messages on website about benefits	0		0	0				0		0	0				1		1	1	5		Includes cycle training, training for becoming walk/cycle leader	0		0
59	Sustrans Active School Programme (targets parents also)		AFFFA (The new CMO Physical Activity Guidelines for children and young people published and disseminated)	Programme	Sustrans, DfI, PHA	Increasing the number of children who regularly walk, cycle or scoot to school. This initiative provides schools with a planned programme of activities throughout the year, both in and out of the classroom.	Not specified	4	?	indirectly as encouraging low cost forms of transport	N	1		1	1	4		education on benefits of active travel to children & parents	1		1	1	4		persuasive marketing (to parents/children)	1		0	0			prizes for children (indirectly encourages parents that may partake in the active commute)- incentive no specifically for adults though so I'd say no here. AK- have coded a family programme above as a yes for this as parent may want child to have chance of winning? Coding as a yes for consistency	0		0	0				0		0	0			cycle training (kids)Agreed	0
60	Keeping Well Services (Health Checks & Quick Fit)	https://cancerfocusni.org/		Service	Cancer Focus	The Cancer Focus Northern Ireland Keeping Well services are delivered directly to local workplaces and communities. The services, including health checks, help local people lower their cancer risk and increase awareness of cancer symptoms and screening programmes. The Quick Fit programme offers positive steps to improve your health through diet and exercise in two sessions over a three to six mon…	Not specified	1	N		N	1		1	1	1		healthy lifestyle info given	1		1	1	1		use of biofeedback from healthcheck and subsequent feedback on outcomes of behaviours is persuasive?	1		1	1	1		is biofeedback/feedback on weight changes from healthcheck classed as incentive? There are 2 healthchecks (the second session charts progress)	0		0	0				0		0	0				0		0
61	MOT Health Checks (including Big Bus)	https://www.actioncancer.org/Home		Service	Action Cancer	M.O.T. Health Checks incorporate a number of assessments including cholesterol, blood glucose, body composition and blood pressure. Information on cancer signs and symptoms, self-examination and health and lifestyle advice are also provided. These are available on the Big Bus and on request in workplaces and community groups.	Not specified	1	N		N	1		1	1	1		healthy lifestyle info given	1		1	1	1		use of biofeedback from healthcheck and discussion is persuasive?	1		1	1	1		is biofeedback from healthcheck classed as incentive? Coding yes as may be only one-off but could still incentivise (need to be consistent so coding where there is biofeedback/weight)	0		0	0				0		0	0				0		0
62	Action Man campaign			Campaign	Action Cancer	Action Man Campaign has a men-only focus and runs every year in June alongside National Men’s Health week. The campaign raises awareness of male specific cancers and offers clinics providing MOT health checks and cancer awareness for men	Not specified	3	N		N	1		1	1	3		healthy lifestyle info for men	1		1	1	3		targeting men with persuasive messaging in campaign; also uses credible source (Carl Frampton)	1		1	1	3		is biofeedback from healthcheck classed as incentive?	0		0	0				0		0	0				0		0
63	Choose Healthy Stuff Booklet	https://nichs.org.uk/	AFFFA (Relevant recommendations from the Cardiovascular Framework implemented)	leaflet/campaign	NICHS	NICHS- "This booklet helps you understand the factors you can control to increase your chances of BEING HEALTHY and avoiding heart disease or a stroke"	Not specified	5	N		N	1			1	5		healthy eating/lifestyle info	1			1	5		persuasive messaging used (info about health consequences)	0			0				0			0				0			0				0
64	Sugar tax/soft drinks levy			Policy/tax	UK Government	Money will go to Primary PE Premium and school breakfast clubs; designed to encourage producers to reduce sugar in products through reducing sugar and portion size and marketing low sugar alternatives. Included in March 2017 Finance Bill and applied from April 2018.	Not specified	5	N		N	0			0				0			0				0			0				0			0			levy not passed to consumers	0			0				0
65	Well Checks (Health Checks)		AFFFA (Relevant recommendations from the Cardiovascular Framework implemented)	Service	NICHS	health checks can help detect the early warning signs associated with developing chest, heart and stroke conditions. These assess and check for atrial fibrillation, blood pressure and cholesterol issues, as well as measuring your weight, body fat and lifestyle risk factors, with other options available to suit your needs. Empower people to make informed and manageable lifestyle changes. Promote o…	Not specified	1	N		N	1			1	1		healthy lifestyle advice provided	1			1	1		use of biofeedback from healthcheck and discussion is persuasive?	1			1	1		is biofeedback from healthcheck classed as incentive? AK- deciding yes and keeping this consistent	0			0				0			0				0
66	Well talks/Webinars		AFFFA (Relevant recommendations from the Cardiovascular Framework implemented)	Talk	NICHS	Well Talks provide health information to enable your employees to improve their overall health and wellbeing. Our health promotion team will provide information on lifestyle changes employees can make thereby reducing their risk of developing chest, heart and stroke conditions.	Not specified	1	N		N	1			1	1		health info provided	1			1	1		talk includes info about chest, heart, stroke and link to healthy diet/lifestyles (info about health consequences)	0			0				0			0				0			0				0
67	Well You (Workplace 12 weeks)		AFFFA (Employees are supported and encouraged to be more active in the workplace and undertake less sedentary behaviour)	Programme	NICHS	This supportive behaviour change programme motivates individuals who are ready to make healthier lifestyle changes. Our health promotion team help employees identify areas that they wish to improve and support them to make these positive changes through personal face-to-face and online support. Workplaces get: 12 weeks of support; Pre and post-health checks; Weekly informative emails; Personal an…	Not specified	1	N		N	1		1	1	1		healthy lifestyle info/advice	1		?	1	1		use of biofeedback and feedback on outcome of behaviour from pre/post healthcheck persuasive?Might be dependent on how the results delivered	1		1	1	1		is biofeedback from healthcheck classed as incentive? AK- deciding yes and keeping this consistent	0		0	0				0		0	0			doesn't mention anything about heakth champion training like some other similar programmes do	0		0
68	Health and Homeless			Programme	NICHS	a dedicated health promotion programme for people who are homeless, working to support their physical and mental health and wellbeing.	Not specified	5 (those who are homeless)	Y	specifically for homeless individuals that would suffer more health inequalities than the general population	N	1			1	5		raises awareness of healthy living and things that reduce cardio risk	0			0	5		could be persuasive messaging in materials and delivery of programme? Not enough detail to code	0			0				0			0				1			1	5		training of health champions, online cooking demos to impart cooking skills	0
69	My Weight Loss Planner	https://www.diabetes.org.uk/		leaflet/campaign	Diabetes UK	a planner that can be used to set weight loss goals and monitor progress (Diabetes UK)	Not specified	1	N		N	1			1	1		not educational in itself in terms of information about health but gives advice on gow to set goals and monitor progress (education on this but not sufficient for skills building?)	0			0	1		reluctant to code as it encourages self-monitoring but it's only a one-off leaflet and not an example of where self-monitoring is used throughout a programme? More educational on how to elf-monitor	0			0				0			0				0			0			reluctant to code as self-monitoring advice is limited to a one-off leaflet and not really building the skill of these things	0
70	Active 10			Programme (App)	NHS	The Active 10 app records every minute of walking you do (anonymously)- tracks your steps, helps you set goals, shows you your achievements, gives you tips to boost your activity	Not specified	1	N		N	1			1	1		tips on activity/exercise	1			1	1		persuasive campaign online to promote	1			1	1		self-monitoring and shows you your achievements?	0			0				1			1	1		skills building around goal setting and self monitoring (app helps you to do this)	0
71	Better Health Website/App			Campaign (online)	NHS	encourages adults to introduce changes that will help them work towards a healthier weight, with a suite of free tools and apps supporting people to eat better, drink less alcohol and get active.	Not specified	1	N		N	1			1	1		in itself it educates on what tools are available to support healthy living/weight	1			1	1		persuasive messaging	0			0				0			0				0			0				0
72	10 top tips to help you lose weight	https://www.cancerresearchuk.org/		leaflet/campaign	CRUK, Weight Concern	info graphic/leaflet with 10 top tips info	Not specified	1	N		N	1			1	1		healthy lifestyle advice provided	1			1	1		persuasive messaging	0			0				0			0				0			0				0
73	Wellbeing Days	https://www.bhf.org.uk/what-we-do/in-your-area/northern-ireland/who-and-where-we-are-in-northern-ireland		Talk	BHF	educational talks on healthy lifestyles	Not specified	1	N		N	1			1	1		healthy lifestyle info	0			0				0			0				0			0				0			0				0
74	BNF Healthy Eating Leaflets			Leaflet/campaign	BHF	educational resources on healthy eating	based on healthy eating guidelines	5	N		N	1		1	1	1		Healthy eating info	0		0	0				0		0	0				0		0	0				0		0	0				0		0
75	Health Checks			Service	BHF		Not specified	1	N		N	1		1	1	1		healthy lifestyle advice provided	1		1	1	1		use of biofeedback from healthcheck and discussion is persuasive? I'd say yes - RON	1		1	1	1		is biofeedback from healthcheck classed as incentive? AK- deciding yes and keeping this consistent	0		0	0				0		0	0				0		0
76	Guidance for the Management of Obesity in Secondary Care (CREST, 2005)	http://www.spitjudms.ro/_files/protocoale_terapeutice/gastro/obesity-guidelines-report.pdf		Guidelines	CREST (Critical Resource Efficiency Support Team)	This document has been produced by the Clinical Resource Efficiency Support Team(CREST), which is a small team of health care professionals established under the auspicesof the Central Medical Advisory Committee in 1988. The aims of CREST are to promote clinical efficiency in the Health Service in Northern Ireland, while ensuring the highest possible standard of clinical practice is maintained.Th…	Reference List	8 and 1	Y	mention risks of obesity by socio-economic group and highlights inequality	N	1			1	8		educates health professionals about the management of obesity in NI	0			0				0			0				0			0				1			1	8		Recommendations on training- promotion of pre-registration training in weight management for health professionals; establish postgraduate training in weight management for health professionals; nternet site should be supported and maintained for education in obesity in NorthernIreland...only recommendations??	0
77	Active Communities Network Programme	http://www.activecommunities.org.uk/belfast		Programme	Active Communities Network	A charity that specialises in development of young people through sport (included here as it works with young aults over 18). Started in 2009 with a pilot of GOALS Programme (Generating Opportunities and Learning Through Sport). Also runs the B Active programme which is designed to engage young people aged 16-24 into sport and physical activity from some of the UK's most deprived communities, whe…	Not specified	1 (young adults)	Y	targets young people in underprivelidged areas.	N	1			1	1		can include nutrition sessions and includes education on benefits of exercise.	1			1	1		information on health consequences of several unhealthy/risky behaviours including those that affect weight/energy balance	0			0			no evidence of this in relation to healthy eating/exercise	0			0				1			1	1		provides and supports a range of training opportunities in sports etc- imparting new skills to participants	0
78	Stop the Spread Campaign		AFFFA 1	Campaign	Safefood	This is a two-year, all island initiative by safefood and comprises television and radio advertising as well as a campaign ‘pledge’ website at www.safefood.eu. This campaign aims to highlight the issue of obesity, asking people to find out their own waist measurement, and to "stop the spread". The campaign also addresses what is called the “social contagion effect”, where the chances of being obe…	Yes, draws on evidence of social contagion effect and statistics on overweight in IoI.	1	N		N	1			1	1		information about health consequences of being overweight, advice on how to measure waist soze	1			1	1		uses persuasive messaging (info about health consequences of carrying too much weight and portrays obesity negatively and as like something you can catch)	0			0				1			1	1		TV adverts for the campaign could be said to be using coercion? Using strong messaging about the threat of overweight	0			0				0
79	Weigh2Live	https://www.indi.ie/news/332-weigh2live-new-website-launched.html	AFFFA 1	Campaign/Online Resource	Safefood, INDI	Online resource which helps people to lose weight in a healthy way, developed by safefood and the Irish Nutrition and Dietetic Institute. The website has been developed by experts across public health and nutrition to provide people with practical tips and advice to lose weight. The website includes a food diary, interactive BMI calculator and waist circumference assessment as well as tips and ad…	Not specified but developed by nutritionists and dietitians	1	N		N	1			1	1		nutrition education	1			1	1		need more info but yes	0			0				0			0				0			0				0
80	Green Gyms Community Allotments	https://www.tcv.org.uk/northernireland/health/green-gym/	AFFFA 1	Initiative	The Conservation Volunteers	The Green Gym is a health initiative offering individuals an outdoor alternative to conventional gyms – the opportunity to increase their physical activity levels through direct involvement in practical conservation activities. Can involve looking after community allotments, planting, weeding etc. The regular practical task based nature of the Green Gym increases participant’s physical activity l…	No references specified but "Research has shown that the Green Gym is a simple way to improve your own health directly through the practical activity and improve the quality of life for everyone who uses the enhanced environment."	5	Y	The broad goals underpinning this approach include tackling social exclusion, tackling inequalities in health and social wellbeing and creating environments that will help people maintain good health and wellbeing.	N	1		1	1	1		Education on gardening techniques and tree planting for example which is a less conventional form of exercise but a good way to increase activity levels, also education on planting vegetable and herbs.	0		0	0			not enough evidence of this directly to influence energy balance?	0		0	0				0		0	0				1		1	1	1		not sure if demonstarting/practicing gardening techniques for example counts…is a form of exercise which invloves skill? Coded yes as skill buiding around a form of exercise	0		0
81	Belfast Healthy Chinese Project	https://www.sustainablefoodplaces.org/Portals/4/Documents/Belfast%20SFC%20bronze%20award%20application%20final%20draft%2019%20feb%202016.pdf	AFFFA 1	Project	Belfast City Council	Recognising the often high calorific content of Chinese takeaway food, Belfast City Council worked with Chinese restaurant chefs in the city to promote its Healthier Chinese Menu project.	Not specified	6	N		N	0			0	6		only educates the chinese takeaway chefs? No evidence of direct education of consumers	0			0				0			0				0			0				0			0				0
82	101 square meals cookbook	https://www.safefood.net/getmedia/0c08a846-05a6-4fd8-92aa-7916259fd9a4/101_Square_Meals.pdf		Online Resource/Campaign	SafeFood	Cookbook with easy recipes for everyday life- provides easy-to-prepare, low-budget, tasty, yet highly nutritious meals	Not specified	5	Y	recipes for low-budget meals	N	1		1	1	5		cooking/nutrition education	1		1	1	5		persuasive messaging used to promote in campaigns	0		0	0				0		0	0				1		0	1	5		recipe book alone wouldn''t code but there are how to videos online for recipes	0		0
83	Transforming Your Trolley	https://www.safefood.net/transform		Campaign	SafeFood, HLCA	Safefood and the Healthy Living Centre Alliance in Northern Ireland have teamed up to support families as they transform their trolley’s with a healthier, balanced food shop. 12 step guide to meal planning and food shopping; includes tips like plan your meals and snacks for the week, make a shopping list, beware of special offers, don’t go shopping when you’re hungry etc.	Not specified	4	Y	includes tips for eating well on a budget	N	1			1	4		nutrition education (food labelling etc.)	0			0			no evidence of health consequences being emphasised	0			0				0			0				0			0			looks to be information only on food labelling etc. not practice at a programme	0
84	Operation Transformation	https://ot.rte.ie/how-to-follow-the-food-plan/		TV Weight loss programme	SafeFood, RTE1	Operation Transformation is a health and fitness programme airing on RTÉ One in Ireland. The show is a cross-media event broadcast via radio, web and television on RTÉ 2fm, RTÉ.ie and RTÉ One since 2008. Contestants attempt to reshape their lives as they are supported and guided by a panel of experts in the fields of fitness, nutrition and psychology in order to reach their individual goals. Memb…	Not specfied but developed by nutritionists/dietitians	1	N		N	1			1	1		nutrition education	1			1	1		use of credible source on tv (nutrition/exerise professionals and experts); communication of health cnsequences of being overweight	0			0				0			0				1			1	1		skills buidling around goal setting, self-monitoring, training in exercise	0
85	Coleraine Healthy Nosh for less Dosh	https://www.causewaycoastandglens.gov.uk/news/causeway-food-forum-presents-nutritious-nosh-for-less-dosh	AFFFA 1	Project	Causeway Coast & Glens Borough Council	Cookery demonstration to promote healthy eating on a budget. Comprised of 3 workshops.	Not specified	1	Y	Cooking on a budget	N	1			1	1		cooking/nutrition education	0			0				0			0				0			0				1			1	1		demonstrating/practicing cooking skills	0
86	NICE guidance (IPG432) Laparoscopic gastric plication for the treatment of severe obesity	https://www.nice.org.uk/guidance/ipg432	NICE	Guidelines	NICE	guidance (IPG432) NICE has issued full guidance to the NHS in England, Wales, Scotland and Northern Ireland on Laparoscopic gastric plication for the treatment of morbid obesity. Laparoscopic gastric plication reduces the size of the stomach to limit food intake. It is carried out using keyhole surgery through several (usually 5 or 6) small cuts in the abdomen (belly). It involves folding the sto…	Yes- all NICE guidance lists available evidence on website	8 and 1 (Healthcare professionals, commissioners and providers, people who are obese and their families and carers)	N		N	1			1	8 and 1		educates surgeons and health professionals who may carry out the procedure and those who commision ….not as frequently accessed by the public but does serve to educate interested members of the public with a section on the website for this	0			0				0			0				0			0				1			0	8		guidelines can be used in training or best practice for surgeons/health proessionals but not training general public	0
87	NICE guidance (IPG471) Implantation of a duodenal-jejunal bypass sleeve for managing obesity	https://www.nice.org.uk/guidance/ipg471	NICE	Guidelines	NICE	This procedure should only be offered/carried out as part of a clinical trial. Various forms of bariatric surgery are approved for use in the UK. NICE has looked at inserting an artificial sleeve into the upper bowel as another treatment option for obesity. This procedure (duodenal–jejunal bypass sleeve) aims to slow digestion by acting as a barrier between food and the upper part of the bowel. U…	NICE said that the procedure should only be carried out as part of a clinical trial because there wasn't much good evidence about how well it worked or how safe it was. The studies that NICE looked at involved a total of 335 patients.	8 and 1 (Healthcare professionals, commissioners and providers, people who are obese and their families and carers)	N		N	1		1	1	8 and 1		educates surgeons and health professionals who may carry out the procedure and those who commission ….not as frequently accessed by the public but does serve to educate interested members of the public with a section on the website for this	0		0	0				0		0	0				0		0	0				1		0	0	8		guidelines can be used in training or best practice for surgeons/health proessionals but not training general public -guidance for healthcare staff rather than training? RON- keep this to education…not skills	0		0
88	NICE guidance (CG189) Obesity: identification, assessment and management	https://www.nice.org.uk/guidance/cg189	NICE	Guidelines	NICE	This guideline covers identifying, assessing and managing obesity in children (aged 2 years and over), young people and adults. It aims to improve the use of bariatric surgery and very-low-calorie diets to help people who are obese to reduce their weight. This guideline includes recommendations on: identification and classification; assessment; lifestyle, behavioural, dietary and pharmacological …	Yes- all NICE guidance lists available evidence on website	8 and 5 (Healthcare professionals, commissioners and providers, people who are obese and their families and carers)	N		N	1			1	8 and 5		Educates healthcare professionals, commissioners and providers, people with obesity and their families and carers	1			1	5		1.3.3 Offer people who are not yet ready to change the chance to return for further consultations when they are ready to discuss their weight again and willing or able to make lifestyle changes. Give them information on the benefits of losing weight, healthy eating and increased physical activity.	0			0				0			0				1			0	8		counts as part of training for health professionals and providers? (Best practice)	0
89	NICE quality standard (QS127) Obesity: clinical assessment and management	https://www.nice.org.uk/guidance/qs127	NICE	Quality Standard	NICE	This quality standard covers assessing and managing obesity in adults, young people and children, including referral for specialist care and bariatric (weight loss) surgery. It includes people who are obese and have, or are at risk of, other medical conditions. It describes high-quality care in priority areas for improvement. List of quality statements: 1. People are informed of their BMI when it…	NICE quality standards are derived from high-quality guidance, such as that from NICE or other sources accredited by NICE.	8 and 5 (Quality standards help to improve the quality of care provided or commissioned… mainly for providers/commissioners but has indirect impact on those with obesity.	N		N	1			1	8 and 5		Educates healthcare professionals, commissioners and providers, and can be accessed by people with obesity and their families and carers	1			1	5		Statement 1 People are informed of their BMI when it is calculated and advised about any associated health risk (focus is on informing the person but can also be used to persuade- BCT information about health consequences)	0			0				0			0				1			0	8		counts as part of training for health professionals and providers? (Best practice)	0
90	NICE quality standard (QS111) Obesity in adults: prevention and lifestyle weight management programmes	https://www.nice.org.uk/guidance/qs111	NICE	Quality Standard	NICE	This quality standard covers preventing adults (aged 18 and over) from becoming overweight or obese. It includes strategies to increase physical activity and promote a healthy diet in the local population. It also covers lifestyle weight management programmes for adults who are overweight or obese. Although local definitions vary, these programmes are usually tier 2 interventions that may include…	NICE quality standards are derived from high-quality guidance, such as that from NICE or other sources accredited by NICE.	8 and 1 (Quality standards help to improve the quality of care/services provided or commissioned… mainly for providers/commissioners but has indirect impact on general population (in this case as it's prevention) and those with obesity.	Y	acknowledges obesity is associated with social disadvantage and ethnicity.	N	1		1	1	8 and 1		Educates healthcare professionals, commissioners and providers, and can be accessed by people with obesity and their families and carers. Also includes specific examples around nutritional info available on menus at LA and NHS venues etc.	0		0	0				0		0	0				0		0	0				1		0	0	8		counts as part of training for health professionals and providers? (Best practice) Not training specifically though? RON	0		0
91	NICE guidance (PH53) Weight management: lifestyle services for overweight or obese adults	https://www.nice.org.uk/guidance/ph53	NICE	Guidelines	NICE	This guideline covers multi-component lifestyle weight management services including programmes, courses, clubs or groups provided by the public, private and voluntary sector. The aim is to help people lose weight and become more physically active to reduce the risk of diseases associated with obesity. This includes coronary heart disease, stroke, type 2 diabetes and various cancers. This guideli…	Yes- all NICE guidance lists available evidence on website (also includes gaps in evidence)	8 and 1 (Commissioners, Health professionals, Providers of lifestyle weight management programmes, Adults who are overweight or obese, their families and other members of the public)	Y	mentions prioritising referrals for more severe obesity but also for those with BMI 25-30 with co-morbidities or ethnic backgrounds that make them more susceptable to developing obesity or related conditions like diabetes.	Y- Recommendation 2 (Ensure services cause no harm) Be aware of the stigma that adults who are overweight or obese may feel or experience. Ensure the tone and content of all communications is respectful and non-judgemental	1			1	8 and 1		Under Recommendation 7 -Discuss the importance and wider benefits of adults who are overweight or obese making gradual, long-term changes to their dietary habits and physical activity levels. Raising awareness of BWMP among health & social care professionals/population count as education?	1			1	1		Under Recommendation 7 -Discuss the importance and wider benefits of adults who are overweight or obese making gradual, long-term changes to their dietary habits and physical activity levels (could be persuasive)	0			0				0			0				1			0	8		counts as training ensuring people are trained to deliver BWMP according to guidelines (only practitioners)	0
92	NICE guidance (NG7) Preventing excess weight gain	https://www.nice.org.uk/guidance/ng7	NICE	Guidelines	NICE	This guideline covers behaviours such as diet and physical activity to help children (after weaning), young people and adults maintain a healthy weight or help prevent excess weight gain. The aim is to prevent a range of diseases and conditions including cardiovascular disease and type 2 diabetes and improve mental wellbeing. The recommendations support those made in other NICE guidelines about h…	Yes- all NICE guidance lists available evidence on website (also includes gaps in evidence)	8 and 5(Commissioners and practitioners, members of the public)-The guideline is for practitioners who use related NICE guidance and need advice on behaviours that may help people maintain a healthy weight and prevent excess weight gain. This includes practitioners who provide information on maintaining a healthy weight or preventing excess weight gain and people who commission, design, implement…	Y	9. Tailor messages (for example, for different age, socioeconomic or ethnic groups or for people with disabilities).	Y?- mentions about tailoring messages so they're non-judjemental	1			1	8 and 5		1 Encourage people to make changes in line with existing advice (PA, exercise, diet) Provides guidance for practitioners on what guidance to include in preventative interventions etc and the guidance is passed on to the public	1			1	1		5 Encourage adults to limit the amount of alcohol they drink; 6 Encourage self-monitoring; 7 Clearly communicate the benefits of maintaining a healthy weight; 8 Clearly communicate the benefits of gradual improvements to physical activity and dietary habits	0			0				0			0				1			0	8		these guidelines serve as training for public health practitioners for example?	0
93	NICE quality standard (QS98) Maternal and child nutrition	https://www.nice.org.uk/guidance/qs98	NICE	Quality Standard	NICE	This quality standard covers improving nutrition for women who are planning to become pregnant, pregnant women, and babies and children under 5 and their mothers and carers. It focuses on low‑income and disadvantaged families. It describes high-quality care in priority areas for improvement. It does not give detailed advice on healthy diets or the nutrition and care of women and children who need…	NICE quality standards are derived from high-quality guidance, such as that from NICE or other sources accredited by NICE.	8, 2, 4 and 7 (women planning on becoming pregnant, pregnant women, women with babies and children under 5)	Y	focuses on low‑income and disadvantaged families	N	1			1	2, 4 and 8		Statement 1. advice on how to eat healthily in pregnancy. Statement 6 . Parents and carers receiving Healthy Start food vouchers are offered advice on how to use them to increase the amount of fruit and vegetables in their family's diet. QS also educates those involved in care.	0			0			only specifies advice on how to eat healthily in pregnancy not health consequneces etc….similar with advice on how to use healthy start vouchers to increase fruit & veg	1			1	4		healthy start vouchers - incentive to buy fruit and veg, milk for the family	0			0				1			0	8		All health, social care and public health professionals involved in improving the nutritional status of women before, during and after pregnancy, and babies and pre‑school children should have sufficient and appropriate training and competencies to deliver the actions and interventions described in the quality standard.	0
94	NICE quality standard (QS147) Healthy workplaces: improving employee mental and physical health and wellbeing	https://www.nice.org.uk/guidance/qs147	NICE	Quality Standard	NICE	This quality standard covers the health and wellbeing of all employees, including their mental health. It describes high-quality care in priority areas for improvement. It does not cover managing long-term sickness absence. Quality statements: 1. Employees work in organisations that have a named senior manager who makes employee health and wellbeing a core priority. 2. Employees are managed by pe…	NICE quality standards are derived from high-quality guidance, such as that from NICE or other sources accredited by NICE.	1 (employees and managers in workplaces)	N		N	1			1	1		The named manager can lead on healthy work initiatives(which will involve education) and provide line managers and employees with support to improve working conditions.	0			0			not enough info to code- just states healthy workplace initiatives (coukd be educational only)	0			0				0			0				1			0	1		could form part of training for employers and managers	0
95	NICE quality standard (QS84) Physical activity: for NHS staff, patients and carers	https://www.nice.org.uk/guidance/qs84	NICE	Quality Standard	NICE	This quality standard covers encouraging physical activity in people of all ages who are in contact with the NHS, including staff, patients and carers. It describes high-quality care in priority areas for improvement. It does not cover encouraging physical activity in people with specific conditions. List of quality statements: 1. Adults having their NHS Health Check are given brief advice about …	NICE quality standards are derived from high-quality guidance, such as that from NICE or other sources accredited by NICE.	8 and 1 (All healthcare professionals involved in encouraging physical activity in all people who are in contact with the NHS including staff, patients and carers	N		N	1			1			Adults at their NHS health check given brief advice about how to be more physically active	0			0				0			0				0			0				1			0	8		can form part of health professionals training/CPD	0
96	NICE guidance (PH41) Physical activity: walking and cycling	https://www.nice.org.uk/guidance/ph41	NICE	Guidelines	NICE	This guideline covers encouraging people to increase the amount they walk or cycle for travel or recreation purposes. It aims to set out how people can be encouraged to increase the amount they walk or cycle for recreational travel. This will help meet public health and other goals (for instance, to reduce traffic congestion, air pollution and greenhouse gas emissions). The recommendations cover:…	Yes- all NICE guidance lists available evidence on website (also includes gaps in evidence)	8 and 5(Commissioners, managers and practitioners, Members of the public)	N		N	1			1	5		benefits of walking and cycling for health communicated to everyone; also educates Directors of public health, Public health portfolio holders in local authorities and Clinical commissioning groups on the action they should take to adhere to guidelines	1			1	5		benefits of walking and cycling for health communicated to everyone	0			0				0			0				1			0	8		can form part of training for commisioners or those involved in this area (planners)	0
97	NICE guidance (PH54) Physical activity: exercise referral schemes	https://www.nice.org.uk/guidance/ph54	NICE	Guidelines	NICE	This guideline covers exercise referral schemes for people aged 19 and older, in particular, those who are inactive or sedentary. The aim is to encourage people to be physically active. Includes recommendations on: - exercise referral for people who are sedentary or inactive but otherwise healthy - exercise referral for people who are sedentary or inactive and have a health condition or other hea…	Yes- all NICE guidance lists available evidence on website (also includes gaps in evidence)	8 and 1 (Policy makers and commissioners in local authorities and the NHS; Primary care practitioners and other practitioners with physical activity as part of their remit; Providers of exercise referral schemes; Organisations that provide exercise qualifications and accreditation; Members of the public)	N		N	1	0		0	8		yes for providers/commissioners of PARs- no mention of benefits of exercise being communicated to the public	1			1	1		incorporates BCTs from another NICE guideline on behaviour change- including monitoring progress and providing feedback which can be a form of persuasion	0			0				0			0				1			1	1 and 8		those in PARs are trained to use gym equipment & guideline is a form of training for provdiers/commissioners of PARs	0
98	NICE guidance (PH11) Maternal and child nutrition	https://www.nice.org.uk/guidance/ph11	NICE	Guidelines	NICE	This guideline covers the nutrition of pregnant women, including women who are planning to become pregnant, mothers and other carers of children aged under 5 and their children. In particular, it aims to address disparities in the nutrition of low‑income and other disadvantaged groups compared with the general population.	Yes- all NICE guidance lists available evidence on website (also includes gaps in evidence)	8, 2, 4 and 7 (NHS and other professionals involved in the nutrition of pregnant and breastfeeding mothers and pre‑school children; People providing pre-school childcare; Other relevant public, community, voluntary and private sector organisations; Members of the public)	Y	aims to address disparities in the nutrition of low‑income and other disadvantaged groups compared with the general population.	N	1			1	2 and 8		women getting advice on heathy eating before, during and after pregnancy, informing women of BMI over 30 of health risks, also educates health professionals	1			1	2		informing women of BMI over 30 of health risks	1			1	4		healthy start vouchers - incentive to buy fruit and veg, milk for the family	0			0				1			0	8		Professional bodies should ensure health professionals have the appropriate knowledge and skills to give advice on nutrition before, during and after pregnancy, supplements, breastfeeding, strategies in changing eating behaviour etc	0
99	Delivering healthy communities: good practice note 5	https://www.bromsgrove.gov.uk/media/751968/CD-1010-GPGN5-Delivering-Healthy-Communities.pdf	NICE	Guidelines	NICE	Delivering safe, healthy and attractive places to live are key objectives of spatialplanning. It is important to ensure that planning decisions contribute to opportunitiesto improve health for communities by promoting the public health agenda. One way to ensure this is by integrating public health and spatial planningprocesses, enabling the two professions to promote health through the delivery o…	Reference Lsit	8 and 1 (commissioners, planners and general public)	Y	has a section dedicated to health inequalities	N	1			1	8		educates those in planning but also in public health about good practice in town planning and making health a priority	0			0				0			0				0			0				1			0	8		only serves as training in good practice for spatial planners, PH practitioners?	0
100	Leading the way with active travel														91							64							25							3							41
															0.92							0.65							0.25							0.03							0.41
	Not coded for BCW mapping
101	Northern Trust Dietetic Services	http://www.northerntrust.hscni.net/services/nutrition-dietetic-services/		Clinical service	NHSCT			5			N
102	Nutrition and Dietetics Service- WHSCT	https://westerntrust.hscni.net/service/nutrition-and-dietetics/		Service	WHSCT			5			N
103	Nutrition and Dietetics Service	https://belfasttrust.hscni.net/		Service	BHSCT			5			N
104	Dietetics Service			Service	SHSCT			5			N
105	Dietetics Service			Service	NHSCT			5			N
106	"A Fitter Future For All"- framework for preventing and adressing overweight and obesity in Northern Ireland (2012-22)	https://www.health-ni.gov.uk/sites/default/files/publications/dhssps/obesity-fitter-future-framework-ni-2012-22.pdf
107	"Making Life Better- a whole system framework for public health"	https://www.health-ni.gov.uk/sites/default/files/publications/dhssps/making-life-better-strategic-framework-2013-2023_0.pdf
															Education	91			Education	91
	Level of agreement intervention functions	0.9	18 need to discuss	162/180 agreed	20x9										Persuasion	64			Persuasion	64
	Level of agreement policy categories	0.94	8 need to discuss	132/140 agreed	20x7										Incetivisation	25			Enablement	50
															Coercion	3			Training	41
															Training	41			Environmental restructuring	33
															Restriction	2			Incetivisation	25
															Environmental restructuring	33			Modelling	24
															Modelling	24			Coercion	3
															Enablement	50			Restriction	2
[truncated: 67 more columns]

## Sheet: 5. UPDATED Policy Coding
Number	Policy actions	Tier	Link	Broader context (e.g. AFFFA, NICE)	Document/Intervention type (e.g. guidance, policy paper, programme)	Organisation	Notes	Underpinning evidence	Target of policy	Focus on reducing health inequalities?	Method of reducing health inequalities	Mention of stigma/weight bias?	Intervention function- Education	Ed LMcG	Ed RON	Ed agreed	Target Ed	Mapped	Justification Ed	Intervention function- Persuasion	Per LMcG	Per RON	Per agreed	Target P	Mapped2	Justification Per	Intervention function- Incentivisation	Inc LMcG	Inc RON	Inc agreed	Target I	Mapped7	Justification Inc	Intervention function- Coercion	Co LMcG	Co RON	Co agreed	Target C	Mapped11	Justification Co	Intervention function- Training	Tr LMcG	Tr RON	Tr agreed	Target T	MappedT	Justification Tr	Intervention function- Restriction	Re LMcG
92	Choose to live better: Making healthier choices campaign	1											1							1							0							0							0							0
93	5 steps to Sustainable Weight Loss BHF, your simple guide to healthy weight loss	1											1							1							0							0							0							0
94	Healthy Weight for You - Safefood 12 week weight loss programme	2											1							0							0							0							1						how to videos cooking	0
95	Momenta Adult Weight Management: 12 week behavioral change programme	2											1							0							0							0							0							0
96	Active Living- Sport and Physical Activity Strategy for Northern Ireland	1											1							1							0							0							0							0
97	Ageing well by being active every day	1											1							1							0							0							0							0
98	Health Intervention Action Plan	1											1							0							0							0							1							0
99	Step by Step	1											1							1							0							0							0							0
100	Be Active A Physical Activity & Sport Strategy	1											1							0							0							0							0							0
101	Get Moving ABC	1											1
102	Eat Well Play Well	1											1							0							0							0							0							0
103	Shop, Cook and Save	1											1							1							0							0							1							0
104	florence weight management app hsc staff	2											1							0							0							0							0							0
	Taregted Websites
105	Public Health Agency (PHA) - Leave the car behind and walk to school	1											1							1							0							0							0							0
106	FSA Healthier catering tips	1											0							0							0							0							0							0
107	Belfast Health and Social Care Trust - Info on website	1											1							0							0							0							0							0
108	South Eastern Health and Social Care Trust - Info on website	1											1							0							0							0							0							0
109	Western Health and Social Care Trust - Info on website	1											1							0							0							0							0							0
110	Western Health and Social Care Trust - Healthy Connections Pilot	2											1							0							0							0							0							0
111	Southern Health and Social Care Trust - Info on website - beware of chair etc	1											1							1							0							0							0							0
120	NICE guideline Liraglutide for managing overweight and obesity TA664	3											1							0							0							0							0							0
121	NICE guideline Semaglutide for managing overweight and obesity TA875	3											1							0							0							0							0							0
													21							8							0							0							3							0
[truncated: 68 more columns]
